# Supplementary material for: Progressive Cactus is a multiple-genome aligner for the thousand-genome era
Source: Nature. 2020 Nov 11;587(7833):246–51. doi: 10.1038/s41586-020-2871-y (PMC7673649; doi:10.1038/s41586-020-2871-y)
Supplement: Supplementary file 3 — Excel spreadsheet of mammalian genome assemblies used in the 600-way alignment. [file 41586_2020_2871_MOESM3_ESM.xlsx]

## Sheet: Cactus assemblies
Zoonomia Genomes in Cactus alignment.
A total of 242 genome assemblies, representing 240 species, are included in the Zoonomia Cactus alignment. We included all non-redundant, high-quality assemblies posted on NCBI for >6 months as of March 3, 2018, or for a shorter time if an associated publication was available. One species (dog) is represented by two genomes. Due to a technical error, one genome available on NCBI (Tarsius_syrichta…
Order	Family	Species	Common Name	Source	Accession	IUCN*
AFROSORICIDA	Chrysochloridae	Chrysochloris asiatica	Cape golden mole	1. Zoonomia	GCA_004027935.1	LC
AFROSORICIDA	Tenrecidae	Microgale talazaci	Talazac's shrew tenrec	1. Zoonomia	GCA_004026705.1	LC
CARNIVORA	Canidae	Canis lupus familiaris	Domestic dog (village dog)	1. Zoonomia	GCF_000002285.3	LC
CARNIVORA	Canidae	Vulpes lagopus	Arctic fox	1. Zoonomia	GCA_004023825.1	LC
CARNIVORA	Eupleridae	Cryptoprocta ferox	Fossa	1. Zoonomia	GCA_004023885.1	VU
CARNIVORA	Felidae	Felis nigripes	Black-footed cat	1. Zoonomia	GCA_004023925.1	VU
CARNIVORA	Felidae	Panthera onca	Jaguar	1. Zoonomia	GCA_004023805.1	NT
CARNIVORA	Herpestidae	Helogale parvula	Dwarf mongoose	1. Zoonomia	GCA_004023845.1	LC
CARNIVORA	Herpestidae	Mungos mungo	South African banded mongoose	1. Zoonomia	GCA_004023785.1	LC
CARNIVORA	Herpestidae	Suricata suricatta	Meerkat	1. Zoonomia	GCA_004023905.1	LC
CARNIVORA	Hyaenidae	Hyaena hyaena	Striped hyena	1. Zoonomia	GCA_004023945.1	NT
CARNIVORA	Mephitidae	Spilogale gracilis	Western spotted skunk	1. Zoonomia	GCA_004023965.1	LC
CARNIVORA	Mustelidae	Mellivora capensis	Honey badger	1. Zoonomia	GCA_004024625.1	LC
CARNIVORA	Mustelidae	Pteronura brasiliensis	Giant otter	1. Zoonomia	GCA_004024605.1	EN
CARNIVORA	Otariidae	Zalophus californianus	California sea lion	1. Zoonomia	GCA_004024565.1	LC
CARNIVORA	Phocidae	Mirounga angustirostris	Northern elephant seal	1. Zoonomia	GCA_004023865.1	LC
CARNIVORA	Viverridae	Paradoxurus hermaphroditus	Asian palm civet	1. Zoonomia	GCA_004024585.1	LC
CETARTIODACTYLA	Antilocapridae	Antilocapra Americana	Pronghorn	1. Zoonomia	GCA_004027515.1	LC
CETARTIODACTYLA	Balaenidae	Eubalaena japonica	North Pacific right whale	1. Zoonomia	GCA_004363455.1	EN
CETARTIODACTYLA	Bovidae	Beatragus hunteri	Hirola	1. Zoonomia	GCA_004027495.1	CR
CETARTIODACTYLA	Bovidae	Hemitragus hylocrius	Nilgiri tahr	1. Zoonomia	GCA_004026825.1	EN
CETARTIODACTYLA	Bovidae	Ovis canadensis cremnobates	Peninsular bighorn sheep	1. Zoonomia	GCA_004026945.1	EN
CETARTIODACTYLA	Bovidae	Saiga tatarica tatarica	Russian saiga	1. Zoonomia	GCA_004024985.1	CR
CETARTIODACTYLA	Cervidae	Rangifer tarandus	Siberian reindeer	1. Zoonomia	GCA_004026565.1	VU
CETARTIODACTYLA	Eschrichtiidae	Eschrichtius robustus	Grey whale	1. Zoonomia	GCA_004363415.1	LC
CETARTIODACTYLA	Hippopotamidae	Hippopotamus amphibius	Hippopotamus	1. Zoonomia	GCA_004027065.1	VU
CETARTIODACTYLA	Iniidae	Inia geoffrensis	Amazon river dolphin	1. Zoonomia	GCA_004363515.1	DD
CETARTIODACTYLA	Monodontidae	Monodon monoceros	Narwhal	1. Zoonomia	GCA_004026685.1	LC
CETARTIODACTYLA	Moschidae	Moschus moschiferus	Siberian musk deer	1. Zoonomia	GCA_004024705.1	VU
CETARTIODACTYLA	Phocoenidae	Phocoena phocoena	Harbor porpoise	1. Zoonomia	GCA_004363495.1	LC
CETARTIODACTYLA	Physeteridae	Kogia breviceps	Pygmy sperm whale	1. Zoonomia	GCA_004363705.1	DD
CETARTIODACTYLA	Platanistidae	Platanista gangetica minor	Indus river dolphin	1. Zoonomia	GCA_004363435.1	EN
CETARTIODACTYLA	Tayassuidae	Catagonus wagneri	Chacoan peccary	1. Zoonomia	GCA_004024745.1	EN
CETARTIODACTYLA	Tragulidae	Tragulus javanicus	Java lesser chevrotain	1. Zoonomia	GCA_004024965.1	DD
CETARTIODACTYLA	Ziphiidae	Mesoplodon bidens	Sowerby’s beaked whale	1. Zoonomia	GCA_004027085.1	DD
CETARTIODACTYLA	Ziphiidae	Ziphius cavirostris	Cuvier's beaked whale	1. Zoonomia	GCA_004364475.1	LC
CHIROPTERA	Craseonycteridae	Craseonycteris thonglongyai	Bumblebee bat	1. Zoonomia	GCA_004027555.1	VU
CHIROPTERA	Hipposideridae	Hipposideros galeritus	Cantor's leaf-nosed bat	1. Zoonomia	GCA_004027415.1	LC
CHIROPTERA	Megadermatidae	Megaderma lyra	Greater false vampire bat	1. Zoonomia	GCA_004026885.1	LC
CHIROPTERA	Molossidae	Tadarida brasiliensis	Mexican free-tailed bat	1. Zoonomia	GCA_004025005.1	LC
CHIROPTERA	Mormoopidae	Mormoops blainvillei	Ghost-faced bat	1. Zoonomia	GCA_004026545.1	LC
CHIROPTERA	Noctilionidae	Noctilio leporinus	Greater bulldog bat	1. Zoonomia	GCA_004026585.1	LC
CHIROPTERA	Phyllostomidae	Anoura caudifer	Tailed tailless bat	1. Zoonomia	GCA_004027475.1	LC
CHIROPTERA	Phyllostomidae	Artibeus jamaicensis	Jamacian fruit-eating bat	1. Zoonomia	GCA_004027435.1	LC
CHIROPTERA	Phyllostomidae	Carollia perspicillata	Seba's short-tailed bat	1. Zoonomia	GCA_004027735.1	LC
CHIROPTERA	Phyllostomidae	Micronycteris hirsuta	Hairy big-eared bat	1. Zoonomia	GCA_004026765.1	LC
CHIROPTERA	Phyllostomidae	Tonatia saurophila	Stripe-headed round-eared bat	1. Zoonomia	GCA_004024845.1	LC
CHIROPTERA	Pteropodidae	Macroglossus sobrinus	Long-tongued fruit bat	1. Zoonomia	GCA_004027375.1	LC
CHIROPTERA	Pteropodidae	Rousettus aegyptiacus	Egyptian fruit bat	1. Zoonomia	GCA_004024865.1	LC
CHIROPTERA	Vespertilionidae	Lasiurus borealis	Eastern red bat	1. Zoonomia	GCA_004026805.1	LC
CHIROPTERA	Vespertilionidae	Miniopterus schreibersii	Common bent-wing bat	1. Zoonomia	GCA_004026525.1	NT
CHIROPTERA	Vespertilionidae	Murina feae	Ashy-gray tube-nosed bat	1. Zoonomia	GCA_004026665.1	LC
CHIROPTERA	Vespertilionidae	Myotis myotis	Greater mouse-eared bat	1. Zoonomia	GCA_004026985.1	LC
CHIROPTERA	Vespertilionidae	Pipistrellus pipistrellus	Common pipistrelle	1. Zoonomia	GCA_004026625.1	LC
CINGULATA	Dasypodidae	Chaetophractus vellerosus	Screaming hairy armadillo	1. Zoonomia	GCA_004027955.1	LC
CINGULATA	Dasypodidae	Tolypeutes matacus	Southern three-banded armadillo	1. Zoonomia	GCA_004025125.1	NT
DERMOPTERA	Cynocephalidae	Galeopterus variegatus	Sunda flying lemur	1. Zoonomia	GCA_004027255.1	LC
EULIPOTYPHLA	Solenodontidae	Solenodon paradoxus	Hispaniolan solenodon	1. Zoonomia	GCA_004363575.1	EN
EULIPOTYPHLA	Soricidae	Crocidura indochinensis	Indochinese shrew	1. Zoonomia	GCA_004027635.1	LC
EULIPOTYPHLA	Talpidae	Scalopus aquaticus	Eastern mole	1. Zoonomia	GCA_004024925.1	LC
EULIPOTYPHLA	Talpidae	Uropsilus gracilis	Gracile shrew-like mole	1. Zoonomia	GCA_004024945.1	LC
HYRACOIDEA	Procaviidae	Heterohyrax brucei	African yellow-spotted rock hyrax	1. Zoonomia	GCA_004026845.1	LC
HYRACOIDEA	Procaviidae	Procavia capensis	South African rock hyrax	1. Zoonomia	GCA_004026925.1	LC
LAGOMORPHA	Leporidae	Lepus Americanus	Snowshoe hare	1. Zoonomia	GCA_004026855.1	LC
PERISSODACTYLA	Rhinocerotidae	Ceratotherium simum cottoni	Northern white rhino	1. Zoonomia	GCA_004027795.1	CR
PERISSODACTYLA	Rhinocerotidae	Diceros bicornis	Black rhinocerous	1. Zoonomia	GCA_004027315.1	CR
PERISSODACTYLA	Tapiridae	Tapirus indicus	Malayan tapir	1. Zoonomia	GCA_004024905.1	EN
PERISSODACTYLA	Tapiridae	Tapirus terrestris	South American tapir	1. Zoonomia	GCA_004025025.1	VU
PILOSA	Megalonychidae	Choloepus didactylus	Linnaeus's two toed sloth	1. Zoonomia	GCA_004027855.1	LC
PILOSA	Myrmecophagidae	Myrmecophaga tridactyla	Giant anteater	1. Zoonomia	GCA_004026745.1	VU
PILOSA	Myrmecophagidae	Tamandua tetradactyla	Southern tamandua	1. Zoonomia	GCA_004025105.1	LC
PRIMATES	Atelidae	Alouatta palliata mexicana	Mexican howler monkey	1. Zoonomia	GCA_004027835.1	CR
PRIMATES	Atelidae	Ateles geoffroyi	Geoffroy's spider monkey	1. Zoonomia	GCA_004024785.1	EN
PRIMATES	Cebidae	Cebus albifrons	White-fronted capuchin	1. Zoonomia	GCA_004027755.1	LC
PRIMATES	Cebidae	Saguinus imperator	Emperor tamarin	1. Zoonomia	GCA_004024885.1	LC
PRIMATES	Cercopithecidae	Cercopithecus neglectus	De brazza's monkey	1. Zoonomia	GCA_004027615.1	LC
PRIMATES	Cercopithecidae	Erythrocebus patas	Patas monkey	1. Zoonomia	GCA_004027335.1	LC
PRIMATES	Cercopithecidae	Nasalis larvatus	Proboscis monkey	1. Zoonomia	GCA_004027105.1	EN
PRIMATES	Cercopithecidae	Pygathrix nemaeus	Red-shanked douc	1. Zoonomia	GCA_004024825.1	EN
PRIMATES	Cercopithecidae	Semnopithecus entellus	Northern Plains gray langur	1. Zoonomia	GCA_004025065.1	LC
PRIMATES	Cheirogaleidae	Cheirogaleus medius	Fat-tailed dwarf lemur	1. Zoonomia	GCA_004024725.1	LC
PRIMATES	Cheirogaleidae	Mirza coquereli	Coquerel's giant mouse lemur	1. Zoonomia	GCA_004024645.1	EN
PRIMATES	Daubentoniidae	Daubentonia madagascariensis	Aye-aye	1. Zoonomia	GCA_004027145.1	EN
PRIMATES	Indridae	Indri indri	Indri	1. Zoonomia	GCA_004363605.1	CR
PRIMATES	Lemuridae	Eulemur fulvus	Common brown lemur	1. Zoonomia	GCA_004027275.1	NT
PRIMATES	Lemuridae	Lemur catta	Ring tailed lemur	1. Zoonomia	GCA_004024665.1	EN
PRIMATES	Lorisidae	Nycticebus coucang	Sunda slow loris	1. Zoonomia	GCA_004027815.1	VU
PRIMATES	Pitheciidae	Callicebus donacophilus	White-eared titi	1. Zoonomia	GCA_004027715.1	LC
PRIMATES	Pitheciidae	Pithecia pithecia	White-faced saki	1. Zoonomia	GCA_004026645.1	LC
RODENTIA	Aplodontiidae	Aplodontia rufa	Mountain beaver	1. Zoonomia	GCA_004027875.1	LC
RODENTIA	Capromyidae	Capromys pilorides	Desmarest's hutia	1. Zoonomia	GCA_004027915.1	LC
RODENTIA	Castoridae	Castor canadensis	North American beaver	1. Zoonomia	GCA_004027675.1	LC
RODENTIA	Caviidae	Cavia tschudii	Montane guinea pig	1. Zoonomia	GCA_004027695.1	LC
RODENTIA	Caviidae	Dolichotis patagonum	Patagonian mara	1. Zoonomia	GCA_004027295.1	NT
RODENTIA	Caviidae	Hydrochoerus hydrochaeris	Capybara	1. Zoonomia	GCA_004027455.1	LC
RODENTIA	Cricetidae	Ondatra zibethicus	Muskrat	1. Zoonomia	GCA_004026605.1	LC
RODENTIA	Cricetidae	Onychomys torridus	Scorpion mouse	1. Zoonomia	GCA_004026725.1	LC
RODENTIA	Cricetidae	Sigmodon hispidus	Hispid cotton rat	1. Zoonomia	GCA_004025045.1	LC
RODENTIA	Ctenodactylidae	Ctenodactylus gundi	Common gundi	1. Zoonomia	GCA_004027205.1	LC
RODENTIA	Ctenomyidae	Ctenomys sociabilis	Social tuco-tuco	1. Zoonomia	GCA_004027165.1	CR
RODENTIA	Cuniculidae	Cuniculus paca	Lowland paca	1. Zoonomia	GCA_004365215.1	LC
RODENTIA	Dasyproctidae	Dasyprocta punctata	Central American agouti	1. Zoonomia	GCA_004363535.1	LC
RODENTIA	Dinomyidae	Dinomys branickii	Pacarana	1. Zoonomia	GCA_004027595.1	LC
RODENTIA	Dipodidae	Allactaga bullata	Gobi jerboa	1. Zoonomia	GCA_004027895.1	LC
RODENTIA	Dipodidae	Zapus hudsonius	Meadow jumping mouse	1. Zoonomia	GCA_004024765.1	LC
RODENTIA	Gliridae	Glis glis	Edible dormouse	1. Zoonomia	GCA_004027185.1	LC
RODENTIA	Gliridae	Graphiurus murinus	Woodland doormouse	1. Zoonomia	GCA_004027655.1	LC
RODENTIA	Gliridae	Muscardinus avellanarius	Hazel dormouse	1. Zoonomia	GCA_004027005.1	LC
RODENTIA	Heteromyidae	Dipodomys stephensi	Stephen's kangaroo rat	1. Zoonomia	GCA_004024685.1	VU
RODENTIA	Heteromyidae	Perognathus longimembris pacificus	Pacific pocket mouse	1. Zoonomia	GCA_004363475.1	LC
RODENTIA	Hystricidae	Hystrix cristata	Northern crested porcupine	1. Zoonomia	GCA_004026905.1	LC
RODENTIA	Muridae	Acomys cahirinus	Cairo spiny mouse	1. Zoonomia	GCA_004027535.1	LC
RODENTIA	Muridae	Meriones unguiculatus	Mongolian jird	1. Zoonomia	GCA_004026785.1	LC
RODENTIA	Myocastoridae	Myocastor coypus	Coypu	1. Zoonomia	GCA_004027025.1	LC
RODENTIA	Nesomyidae	Cricetomys gambianus	Gambian pouched rat	1. Zoonomia	GCA_004027575.1	LC
RODENTIA	Petromuridae	Petromus typicus	Dassie rat	1. Zoonomia	GCA_004026965.1	LC
RODENTIA	Sciuridae	Xerus inauris	Cape ground squirrel	1. Zoonomia	GCA_004024805.1	LC
RODENTIA	Thryonomyidae	Thryonomys swinderianus	Greater cane rat	1. Zoonomia	GCA_004025085.1	LC
SCANDENTIA	Tupaiidae	Tupaia tana	Large treeshrew	1. Zoonomia	GCA_004365275.1	LC
TUBULIDENTATA	Orycteropodidae	Orycteropus afer	Aardvark	1. Zoonomia	GCA_004365145.1	LC
AFROSORICIDA	Tenrecidae	Echinops telfairi	Small madagascar hedgehog	2. Existing assembly	GCF_000313985.1	LC
CARNIVORA	Ailuridae	Ailurus fulgens	Lesser panda	2. Existing assembly	GCA_002007465.1	EN
CARNIVORA	Canidae	Canis lupus familiaris	Domestic dog	2. Existing assembly	GCF_000002285.3	LC
CARNIVORA	Canidae	Lycaon pictus	African hunting dog	2. Existing assembly	GCA_001887905.1	EN
CARNIVORA	Felidae	Acinonyx jubatus	Cheetah	2. Existing assembly	GCF_001443585.1	CR
CARNIVORA	Felidae	Felis catus	Domestic cat	2. Existing assembly	GCF_000181335.2	LC
CARNIVORA	Felidae	Panthera pardus	Leopard	2. Existing assembly	GCA_001857705.1	VU
CARNIVORA	Felidae	Panthera tigris	Amur tiger	2. Existing assembly	GCF_000464555.1	EN
CARNIVORA	Felidae	Puma concolor	Puma	2. Existing assembly	GCF_003327715.1	LC
CARNIVORA	Mustelidae	Enhydra lutris	Sea otter	2. Existing assembly	GCF_002288905.1	EN
CARNIVORA	Mustelidae	Mustela putorius	Domestic ferret	2. Existing assembly	GCF_000239315.1	LC
CARNIVORA	Odobenidae	Odobenus rosmarus	Pacific walrus	2. Existing assembly	GCF_000321225.1	DD
CARNIVORA	Phocidae	Leptonychotes weddellii	Weddell seal	2. Existing assembly	GCF_000349705.1	LC
CARNIVORA	Phocidae	Neomonachus schauinslandi	Hawaiian monk seal	2. Existing assembly	GCA_002201575.1	EN
CARNIVORA	Ursidae	Ailuropoda melanoleuca	Giant panda	2. Existing assembly	GCA_002007445.1	VU
CARNIVORA	Ursidae	Ursus maritimus	Polar bear	2. Existing assembly	GCF_000687225.1	VU
CETARTIODACTYLA	Balaenopteridae	Balaenoptera acutorostrata	Minke whale	2. Existing assembly	GCF_000493695.1	LC
CETARTIODACTYLA	Balaenopteridae	Balaenoptera bonaerensis	Antarctic minke whale	2. Existing assembly	GCA_000978805.1	DD
CETARTIODACTYLA	Bovidae	Ammotragus lervia	Aoudad	2. Existing assembly	GCA_002201775.1	VU
CETARTIODACTYLA	Bovidae	Bison bison	American bison	2. Existing assembly	GCF_000754665.1	NT
CETARTIODACTYLA	Bovidae	Bos indicus	Zebu cattle	2. Existing assembly	GCA_000247795.2	LC
CETARTIODACTYLA	Bovidae	Bos mutus	Wild yak	2. Existing assembly	GCF_000298355.1	VU
CETARTIODACTYLA	Bovidae	Bos taurus	Cattle	2. Existing assembly	GCF_000003205.7	LC
CETARTIODACTYLA	Bovidae	Bubalus bubalis	Water buffalo	2. Existing assembly	GCF_000471725.1	LC
CETARTIODACTYLA	Bovidae	Capra aegagrus	Wild goat	2. Existing assembly	GCA_000978405.1	VU
CETARTIODACTYLA	Bovidae	Capra hircus	Goat	2. Existing assembly	GCF_001704415.1	LC
CETARTIODACTYLA	Bovidae	Ovis aries	Sheep	2. Existing assembly	GCF_000298735.2	LC
CETARTIODACTYLA	Bovidae	Pantholops hodgsonii	Chiru	2. Existing assembly	GCF_000400835.1	NT
CETARTIODACTYLA	Camelidae	Camelus bactrianus	Bactrian camel	2. Existing assembly	GCF_000767855.1	LC
CETARTIODACTYLA	Camelidae	Camelus dromedarius	Arabian camel	2. Existing assembly	GCF_000767585.1	LC
CETARTIODACTYLA	Camelidae	Camelus ferus	Wild bactrian camel	2. Existing assembly	GCF_000311805.1	CR
CETARTIODACTYLA	Camelidae	Vicugna pacos	Alpaca	2. Existing assembly	GCA_000767525.1	LC
CETARTIODACTYLA	Cervidae	Elaphurus davidianus	Pere david's deer	2. Existing assembly	GCA_002443075.1	CR
CETARTIODACTYLA	Cervidae	Odocoileus virginianus	White-tailed deer	2. Existing assembly	GCA_002102435.1	LC
CETARTIODACTYLA	Delphinidae	Orcinus orca	Killer whale	2. Existing assembly	GCF_000331955.2	DD
CETARTIODACTYLA	Delphinidae	Tursiops truncatus	Bottlenose dolphin	2. Existing assembly	GCA_001922835.1	LC
CETARTIODACTYLA	Giraffidae	Giraffa tippelskirchi	Giraffe	2. Existing assembly	GCA_001651235.1	VU
CETARTIODACTYLA	Giraffidae	Okapia johnstoni	Okapi	2. Existing assembly	GCA_001660835.1	EN
CETARTIODACTYLA	Iniidae	Lipotes vexillifer	Yangtze river dolphin	2. Existing assembly	GCF_000442215.1	CR
CETARTIODACTYLA	Monodontidae	Delphinapterus leucas	Beluga whale	2. Existing assembly	GCF_002288925.1	LC
CETARTIODACTYLA	Phocoenidae	Neophocaena asiaeorientalis	Yangtze finless porpoise	2. Existing assembly	GCA_003031525.1	EN
CETARTIODACTYLA	Suidae	Sus scrofa	Pig	2. Existing assembly	GCF_000003025.5	LC
CHIROPTERA	Hipposideridae	Hipposideros armiger	Great roundleaf bat	2. Existing assembly	GCA_001890085.1	LC
CHIROPTERA	Mormoopidae	Pteronotus parnellii	Parnell's mustached bat	2. Existing assembly	GCA_000465405.1	LC
CHIROPTERA	Phyllostomidae	Desmodus rotundus	Common vampire bat	2. Existing assembly	GCA_002940915.2	LC
CHIROPTERA	Pteropodidae	Eidolon helvum	Straw-colored fruit bat	2. Existing assembly	GCA_000465285.1	NT
CHIROPTERA	Pteropodidae	Pteropus alecto	Black flying fox	2. Existing assembly	GCF_000325575.1	LC
CHIROPTERA	Pteropodidae	Pteropus vampyrus	Large flying fox	2. Existing assembly	GCF_000151845.1	NT
CHIROPTERA	Rhinolophidae	Rhinolophus sinicus	Chinese rufous horseshoe bat	2. Existing assembly	GCA_001888835.1	LC
CHIROPTERA	Vespertilionidae	Eptesicus fuscus	Big brown bat	2. Existing assembly	GCF_000308155.1	LC
CHIROPTERA	Vespertilionidae	Miniopterus natalensis	Bats	2. Existing assembly	GCF_001595765.1	LC
CHIROPTERA	Vespertilionidae	Myotis brandtii	Brandt's bat	2. Existing assembly	GCF_000412655.1	LC
CHIROPTERA	Vespertilionidae	Myotis davidii	Bats	2. Existing assembly	GCF_000327345.1	LC
CHIROPTERA	Vespertilionidae	Myotis lucifugus	Little brown bat	2. Existing assembly	GCF_000147115.1	LC
CINGULATA	Dasypodidae	Dasypus novemcinctus	Nine-banded armadillo	2. Existing assembly	GCF_000208655.1	LC
EULIPOTYPHLA	Erinaceidae	Erinaceus europaeus	Western european hedgehog	2. Existing assembly	GCF_000296755.1	LC
EULIPOTYPHLA	Soricidae	Sorex araneus	European shrew	2. Existing assembly	GCF_000181275.1	LC
EULIPOTYPHLA	Talpidae	Condylura cristata	Star-nosed mole	2. Existing assembly	GCF_000260355.1	LC
LAGOMORPHA	Leporidae	Oryctolagus cuniculus	Rabbit	2. Existing assembly	GCF_000003625.3	NT
LAGOMORPHA	Ochotonidae	Ochotona princeps	American pika	2. Existing assembly	GCF_000292845.1	LC
MACROSCELIDEA	Macroscelididae	Elephantulus edwardii	Cape elephant shrew	2. Existing assembly	GCA_004027355.1	LC
PERISSODACTYLA	Equidae	Equus asinus	Ass	2. Existing assembly	GCF_001305755.1	LC
PERISSODACTYLA	Equidae	Equus caballus	Horse	2. Existing assembly	GCF_000002305.2	LC
PERISSODACTYLA	Equidae	Equus przewalskii	Przewalski's horse	2. Existing assembly	GCF_000696695.1	EN
PERISSODACTYLA	Rhinocerotidae	Ceratotherium simum	Southern white rhinoceros	2. Existing assembly	GCF_000283155.1	NT
PERISSODACTYLA	Rhinocerotidae	Dicerorhinus sumatrensis	Sumatran rhinoceros	2. Existing assembly	GCA_002844835.1	CR
PHOLIDOTA	Manidae	Manis javanica	Malayan pangolin	2. Existing assembly	GCF_001685135.1	CR
PHOLIDOTA	Manidae	Manis pentadactyla	Chinese pangolin	2. Existing assembly	GCA_000738955.1	CR
PILOSA	Megalonychidae	Choloepus hoffmanni	Hoffmann's two-fingered sloth	2. Existing assembly	GCA_000164785.2	LC
PRIMATES	Aotidae	Aotus nancymaae	Ma's night monkey	2. Existing assembly	GCA_000952055.2	VU
PRIMATES	Cebidae	Callithrix jacchus	White-tufted-ear marmoset	2. Existing assembly	GCA_002754865.1	LC
PRIMATES	Cebidae	Cebus capucinus	White-faced sapajou	2. Existing assembly	GCF_001604975.1	LC
PRIMATES	Cebidae	Saimiri boliviensis	Bolivian squirrel monkey	2. Existing assembly	GCF_000235385.1	LC
PRIMATES	Cercopithecidae	Cercocebus atys	Sooty mangabey	2. Existing assembly	GCF_000955945.1	NT
PRIMATES	Cercopithecidae	Chlorocebus sabaeus	Green monkey	2. Existing assembly	GCF_000409795.2	LC
PRIMATES	Cercopithecidae	Colobus angolensis	Angolan colobus	2. Existing assembly	GCF_000951035.1	VU
PRIMATES	Cercopithecidae	Macaca fascicularis	Crab-eating macaque	2. Existing assembly	GCF_000364345.1	DD
PRIMATES	Cercopithecidae	Macaca mulatta	Rhesus monkey	2. Existing assembly	GCF_000772875.2	LC
PRIMATES	Cercopithecidae	Macaca nemestrina	Pig-tailed macaque	2. Existing assembly	GCF_000956065.1	VU
PRIMATES	Cercopithecidae	Mandrillus leucophaeus	Drill	2. Existing assembly	GCF_000951045.1	EN
PRIMATES	Cercopithecidae	Papio anubis	Olive baboon	2. Existing assembly	GCA_000264685.2	LC
PRIMATES	Cercopithecidae	Piliocolobus tephrosceles	Ugandan red colobus	2. Existing assembly	GCA_002776525.1	EN
PRIMATES	Cercopithecidae	Rhinopithecus bieti	Black snub-nosed monkey	2. Existing assembly	GCF_001698545.1	EN
PRIMATES	Cercopithecidae	Rhinopithecus roxellana	Golden snub-nosed monkey	2. Existing assembly	GCF_000769185.1	EN
PRIMATES	Cheirogaleidae	Microcebus murinus	Gray mouse lemur	2. Existing assembly	GCA_000165445.3	LC
PRIMATES	Galagidae	Otolemur garnettii	Small-eared galago	2. Existing assembly	GCF_000181295.1	LC
PRIMATES	Hominidae	Gorilla gorilla	Western lowland gorilla	2. Existing assembly	GCA_900006655.3	CR
PRIMATES	Hominidae	Homo sapiens	Human	2. Existing assembly	GCA_000001405.27	LC
PRIMATES	Hominidae	Pan paniscus	Pygmy chimpanzee	2. Existing assembly	GCF_000258655.2	EN
PRIMATES	Hominidae	Pan troglodytes	Chimpanzee	2. Existing assembly	GCA_002880755.3	EN
PRIMATES	Hominidae	Pongo abelii	Sumatran orangutan	2. Existing assembly	GCA_002880775.3	CR
PRIMATES	Hylobatidae	Nomascus leucogenys	Northern white-cheeked gibbon	2. Existing assembly	GCF_000146795.2	CR
PRIMATES	Indridae	Propithecus coquereli	Coquerel's sifaka	2. Existing assembly	GCF_000956105.1	EN
PRIMATES	Lemuridae	Eulemur flavifrons	Sclater's lemur	2. Existing assembly	GCA_001262665.1	CR
PROBOSCIDEA	Elephantidae	Loxodonta Africana	African savanna elephant	2. Existing assembly	GCF_000001905.1	VU
RODENTIA	Bathyergidae	Fukomys damarensis	Damara mole-rat	2. Existing assembly	GCF_000743615.1	LC
RODENTIA	Bathyergidae	Heterocephalus glaber	Naked mole-rat	2. Existing assembly	GCF_000247695.1	LC
RODENTIA	Caviidae	Cavia aperea	Brazilian guinea pig	2. Existing assembly	GCA_000688575.1	LC
RODENTIA	Caviidae	Cavia porcellus	Domestic guinea pig	2. Existing assembly	GCF_000151735.1	LC
RODENTIA	Chinchillidae	Chinchilla lanigera	Long-tailed chinchilla	2. Existing assembly	GCF_000276665.1	EN
RODENTIA	Cricetidae	Ellobius lutescens	Transcaucasian mole vole	2. Existing assembly	GCA_001685075.1	LC
RODENTIA	Cricetidae	Ellobius talpinus	Northern mole vole	2. Existing assembly	GCA_001685095.1	LC
RODENTIA	Cricetidae	Mesocricetus auratus	Golden hamster	2. Existing assembly	GCF_000349665.1	VU
RODENTIA	Cricetidae	Microtus ochrogaster	Prairie vole	2. Existing assembly	GCF_000317375.1	LC
RODENTIA	Cricetidae	Peromyscus maniculatus	Prairie deer mouse	2. Existing assembly	GCF_000500345.1	LC
RODENTIA	Dipodidae	Jaculus jaculus	Lesser egyptian jerboa	2. Existing assembly	GCF_000280705.1	LC
RODENTIA	Heteromyidae	Dipodomys ordii	Ord's kangaroo rat	2. Existing assembly	GCF_000151885.1	LC
RODENTIA	Muridae	Mus caroli	Ryukyu mouse	2. Existing assembly	GCA_900094665.2	LC
RODENTIA	Muridae	Mus musculus	House mouse	2. Existing assembly	GCF_000001635.26	LC
RODENTIA	Muridae	Mus pahari	Shrew mouse	2. Existing assembly	GCA_900095145.2	LC
RODENTIA	Muridae	Mus spretus	Western wild mouse	2. Existing assembly	GCA_001624865.1	LC
RODENTIA	Muridae	Psammomys obesus	Fat sand rat	2. Existing assembly	GCA_002215935.1	LC
RODENTIA	Muridae	Rattus norvegicus	Norway rat	2. Existing assembly	GCF_000001895.5	LC
RODENTIA	Nesomyidae	Cricetulus griseus	Chinese hamster	2. Existing assembly	GCA_900186095.1	LC
RODENTIA	Octodontidae	Octodon degus	Degu	2. Existing assembly	GCF_000260255.1	LC
RODENTIA	Sciuridae	Ictidomys tridecemlineatus	Thirteen-lined ground squirrel	2. Existing assembly	GCF_000236235.1	LC
RODENTIA	Sciuridae	Marmota marmota	Alpine marmot	2. Existing assembly	GCF_001458135.1	LC
RODENTIA	Sciuridae	Spermophilus dauricus	Daurian ground squirrel	2. Existing assembly	GCA_002406435.1	LC
RODENTIA	Spalacidae	Nannospalax galili	Upper galilee mountains blind mole rat	2. Existing assembly	GCF_000622305.1	DD
SCANDENTIA	Tupaiidae	Tupaia belangeri chinensis	Northern tree shrew	2. Existing assembly	GCF_000334495.1	LC
SIRENIA	Trichechidae	Trichechus manatus	Florida manatee	2. Existing assembly	GCF_000243295.1	EN
CETARTIODACTYLA	Iniidae	Pontoporia blainvillei	La plata dolphin	3. Zoonomia (not in alignment)	GCA_004363935.1	VU
CHIROPTERA	Phyllostomidae	Macrotus californicus	California leaf-nosed bat	3. Zoonomia (not in alignment)	GCA_007922815.1	LC
CHIROPTERA	Rhinolophidae	Rhinolophus ferrumequinum	Greater horseshoe bat	3. Zoonomia (not in alignment)	GCA_007922735.1	LC
CHIROPTERA	Vespertilionidae	Antrozous pallidus	Pallid bat	3. Zoonomia (not in alignment)	GCA_007922775.1	LC
CHIROPTERA	Vespertilionidae	Nycticeius humeralis	Egyptian slit-faced bat	3. Zoonomia (not in alignment)	GCA_007922795.1	LC
PHOLIDOTA	Manidae	Manis tricuspis	Tree pangolin	3. Zoonomia (not in alignment)	GCA_004765945.1	VU
PILOSA	Bradypodidae	Bradypus variegatus	Brown-throated sloth	3. Zoonomia (not in alignment)	GCA_004027775.1	LC
RODENTIA	Pedetidae	Pedetes capensis	South African springhare	3. Zoonomia (not in alignment)	GCA_007922755.1	LC
RODENTIA	Spalacidae	Rhizomys pruinosus	Hoary bamboo rat	3. Zoonomia (not in alignment)	GCA_004026225.1	LC
* LC = Least Concern; NT = Near threatened; VU = Vulnerable; EN = Endangered; CR = Critically endangered
