# Supplementary material for: Progressive Cactus is a multiple-genome aligner for the thousand-genome era
Source: Nature. 2020 Nov 11;587(7833):246–51. doi: 10.1038/s41586-020-2871-y (PMC7673649; doi:10.1038/s41586-020-2871-y)
Supplement: Supplementary file 5 — Source Data Fig. 2 [file 41586_2020_2871_MOESM5_ESM.xlsx]

## Sheet: Fig2A
AlignmentInput	Type	NumberOfSpecies	CPUTime
fullTree	Progressive	20	633936
fullTree	Progressive	20	657722
fullTree	Progressive	20	728659
star	Star	20	1.22912e+06
star	Star	20	1.30048e+06
star	Star	20	1.37724e+06
10species	Progressive	10	323459
10species	Progressive	10	363258
10species	Progressive	10	317998
10species_star	Star	10	382500
10species_star	Star	10	439922
10species_star	Star	10	418840
6species	Progressive	6	165854
6species	Progressive	6	177025
6species	Progressive	6	165093
6species_star	Star	6	169238
6species_star	Star	6	172980
6species_star	Star	6	171157
2species	Progressive	2	34555.1
2species	Star	2	34555.1
2species	Progressive	2	34368.5
2species	Star	2	34368.5
2species	Progressive	2	45497.1
2species	Star	2	45497.1

## Sheet: Fig2B
AlignmentInput	Type	NumberOfSpecies	Precision	Recall	F1
fullTree	Progressive	20	0.970646	0.851508	0.907182
star	Star	20	0.973867	0.819082	0.889793
10species	Progressive	10	0.968696	0.845189	0.902738
10species_star	Star	10	0.971418	0.829221	0.894705
6species	Progressive	6	0.963327	0.830839	0.892191
6species_star	Star	6	0.96509	0.804897	0.877744
2species	Progressive	2	0.968232	0.844849	0.902342
2species	Star	2	0.968232	0.844849	0.902342
