# Supplementary material for: Progressive Cactus is a multiple-genome aligner for the thousand-genome era
Source: Nature. 2020 Nov 11;587(7833):246–51. doi: 10.1038/s41586-020-2871-y (PMC7673649; doi:10.1038/s41586-020-2871-y)
Supplement: Supplementary file 6 — Source Data Fig. 3 [file 41586_2020_2871_MOESM6_ESM.xlsx]

## Sheet: Fig3B
GenomeName	PercentCoverage	Distance	Clade
Homo_sapiens	100	0	Euarchonta
Solenodon_paradoxus	37.38	0.433577	Laurasiatheria
Dasypus_novemcinctus	37.01	0.41464	Xenarthra
Loxodonta_africana	36.97	0.383314	Afrotheria
Orycteropus_afer	35.08	0.41371	Afrotheria
Galeopterus_variegatus	51.99	0.259115	Euarchonta
Tupaia_tana	38.37	0.359353	Euarchonta
Tupaia_chinensis	39.01	0.361026	Euarchonta
Ochotona_princeps	29.85	0.502251	Glires
Tolypeutes_matacus	37.35	0.393772	Xenarthra
Chaetophractus_vellerosus	35.21	0.39727	Xenarthra
Tamandua_tetradactyla	37.48	0.428368	Xenarthra
Myrmecophaga_tridactyla	37.5	0.424744	Xenarthra
Choloepus_didactylus	37.5	0.392361	Xenarthra
Choloepus_hoffmanni	38.66	0.3928	Xenarthra
Trichechus_manatus	36.38	0.371686	Afrotheria
Elephantulus_edwardii	26.18	0.550173	Afrotheria
Carlito_syrichta	31.66	0.438437	Euarchonta
Oryctolagus_cuniculus	35.37	0.409713	Glires
Lepus_americanus	35.45	0.412702	Glires
Ctenodactylus_gundi	35.07	0.462755	Glires
Erinaceus_europaeus	21.43	0.557307	Laurasiatheria
Uropsilus_gracilis	30.58	0.49063	Laurasiatheria
Procavia_capensis	34.16	0.472009	Afrotheria
Heterohyrax_brucei	34.18	0.472063	Afrotheria
Chrysochloris_asiatica	28.22	0.477265	Afrotheria
Hystrix_cristata	38.37	0.420308	Glires
Crocidura_indochinensis	19.57	0.596931	Laurasiatheria
Sorex_araneus	21.75	0.587675	Laurasiatheria
Condylura_cristata	29.16	0.499044	Laurasiatheria
Scalopus_aquaticus	31.05	0.457854	Laurasiatheria
Macroglossus_sobrinus	36.74	0.385583	Laurasiatheria
Noctilio_leporinus	33.74	0.421535	Laurasiatheria
Tadarida_brasiliensis	36.74	0.374312	Laurasiatheria
Vicugna_pacos	38.74	0.381724	Laurasiatheria
Microgale_talazaci	25.82	0.591142	Afrotheria
Echinops_telfairi	25.86	0.547045	Afrotheria
Castor_canadensis	37.81	0.401379	Glires
Aplodontia_rufa	39.01	0.408638	Glires
Muscardinus_avellanarius	35.15	0.421369	Glires
Megaderma_lyra	34.32	0.40038	Laurasiatheria
Craseonycteris_thonglongyai	33.44	0.403187	Laurasiatheria
Rhinolophus_sinicus	37.24	0.365558	Laurasiatheria
Eidolon_helvum	37.28	0.375467	Laurasiatheria
Camelus_dromedarius	38.65	0.378288	Laurasiatheria
Catagonus_wagneri	36.69	0.414315	Laurasiatheria
Sus_scrofa	35.48	0.409895	Laurasiatheria
Manis_javanica	38.91	0.385516	Laurasiatheria
Manis_pentadactyla	35.61	0.383334	Laurasiatheria
Equus_asinus	42.82	0.340155	Laurasiatheria
Nycticebus_coucang	48.33	0.29989	Euarchonta
Otolemur_garnettii	48.25	0.303178	Euarchonta
Daubentonia_madagascariensis	55.23	0.21985	Euarchonta
Nannospalax_galili	33.68	0.503803	Glires
Zapus_hudsonius	28.83	0.514482	Glires
Perognathus_longimembris	28.22	0.511483	Glires
Xerus_inauris	40.25	0.387112	Glires
Glis_glis	37.25	0.361667	Glires
Graphiurus_murinus	36.14	0.386926	Glires
Hipposideros_armiger	35.61	0.364804	Laurasiatheria
Hipposideros_galeritus	36.83	0.375153	Laurasiatheria
Rousettus_aegyptiacus	37.2	0.385849	Laurasiatheria
Pteronotus_parnellii	34.97	0.400756	Laurasiatheria
Mormoops_blainvillei	36.35	0.400227	Laurasiatheria
Desmodus_rotundus	35.85	0.401479	Laurasiatheria
Miniopterus_natalensis	33.53	0.380996	Laurasiatheria
Miniopterus_schreibersii	33.52	0.379698	Laurasiatheria
Camelus_ferus	38.56	0.378493	Laurasiatheria
Camelus_bactrianus	38.69	0.378514	Laurasiatheria
Hippopotamus_amphibius	40.27	0.367974	Laurasiatheria
Tragulus_javanicus	35.15	0.444657	Laurasiatheria
Equus_caballus	42.54	0.340672	Laurasiatheria
Equus_przewalskii	42.57	0.340569	Laurasiatheria
Tapirus_indicus	43.05	0.324311	Laurasiatheria
Tapirus_terrestris	43.02	0.324747	Laurasiatheria
Dicerorhinus_sumatrensis	42.87	0.322766	Laurasiatheria
Pithecia_pithecia	71.58	0.106707	Euarchonta
Callicebus_donacophilus	70.74	0.110257	Euarchonta
Nomascus_leucogenys	81.28	0.0386879	Euarchonta
Petromus_typicus	32.46	0.511207	Glires
Thryonomys_swinderianus	31.99	0.50423	Glires
Heterocephalus_glaber	35.2	0.421241	Glires
Fukomys_damarensis	34.33	0.454604	Glires
Cuniculus_paca	35.56	0.441805	Glires
Cricetomys_gambianus	31.13	0.54499	Glires
Jaculus_jaculus	29.15	0.520213	Glires
Allactaga_bullata	29.72	0.507901	Glires
Dipodomys_stephensi	28.95	0.49825	Glires
Dipodomys_ordii	28.85	0.49794	Glires
Spermophilus_dauricus	38.8	0.401213	Glires
Pteropus_vampyrus	37.26	0.371094	Laurasiatheria
Pteropus_alecto	37.79	0.371023	Laurasiatheria
Lasiurus_borealis	30.66	0.424189	Laurasiatheria
Murina_feae	31.61	0.410929	Laurasiatheria
Paradoxurus_hermaphroditus	39.84	0.409967	Laurasiatheria
Vulpes_lagopus	39.46	0.405849	Laurasiatheria
Diceros_bicornis	42.94	0.322169	Laurasiatheria
Lemur_catta	50.43	0.240122	Euarchonta
Alouatta_palliata	70.26	0.111429	Euarchonta
Ateles_geoffroyi	70.34	0.107095	Euarchonta
Pongo_abelii	87.46	0.0322671	Euarchonta
Dasyprocta_punctata	36.95	0.449913	Glires
Chinchilla_lanigera	36.66	0.446524	Glires
Dinomys_branickii	36.05	0.465733	Glires
Ictidomys_tridecemlineatus	38.1	0.404747	Glires
Marmota_marmota	39.06	0.412859	Glires
Anoura_caudifer	35.73	0.409891	Laurasiatheria
Tonatia_saurophila	35.79	0.41385	Laurasiatheria
Micronycteris_hirsuta	35.65	0.420364	Laurasiatheria
Pipistrellus_pipistrellus	29.46	0.418427	Laurasiatheria
Eptesicus_fuscus	31.49	0.389854	Laurasiatheria
Myotis_davidii	31.76	0.39665	Laurasiatheria
Eubalaena_japonica	40.05	0.345672	Laurasiatheria
Kogia_breviceps	38.94	0.359645	Laurasiatheria
Antilocapra_americana	36.31	0.424915	Laurasiatheria
Elaphurus_davidianus	36.92	0.413634	Laurasiatheria
Hyaena_hyaena	39.29	0.408616	Laurasiatheria
Panthera_tigris	40.09	0.391491	Laurasiatheria
Acinonyx_jubatus	40.06	0.392286	Laurasiatheria
Lycaon_pictus	39.08	0.404875	Laurasiatheria
Ailuropoda_melanoleuca	40.33	0.387993	Laurasiatheria
Ursus_maritimus	40.23	0.386659	Laurasiatheria
Ceratotherium_simum	42.78	0.321796	Laurasiatheria
Ceratotherium_simum_cottoni	42.85	0.321614	Laurasiatheria
Propithecus_coquereli	48.78	0.241016	Euarchonta
Indri_indri	51.3	0.242604	Euarchonta
Cheirogaleus_medius	50.55	0.243838	Euarchonta
Eulemur_fulvus	50.67	0.240359	Euarchonta
Eulemur_flavifrons	50.03	0.240714	Euarchonta
Aotus_nancymaae	69.35	0.109026	Euarchonta
Saimiri_boliviensis	67.57	0.1187	Euarchonta
Cercopithecus_neglectus	75.7	0.0657473	Euarchonta
Semnopithecus_entellus	79.01	0.0659876	Euarchonta
Piliocolobus_tephrosceles	79.31	0.0666955	Euarchonta
Colobus_angolensis	77.85	0.0666241	Euarchonta
Gorilla_gorilla	88.88	0.0156446	Euarchonta
Octodon_degus	34.56	0.505107	Glires
Ctenomys_sociabilis	34.31	0.520909	Glires
Myocastor_coypus	33.21	0.534473	Glires
Capromys_pilorides	32.4	0.522292	Glires
Carollia_perspicillata	35.43	0.417363	Laurasiatheria
Artibeus_jamaicensis	35.14	0.424288	Laurasiatheria
Myotis_myotis	32.16	0.39331	Laurasiatheria
Eschrichtius_robustus	39.85	0.348239	Laurasiatheria
Odocoileus_virginianus	36.54	0.417905	Laurasiatheria
Rangifer_tarandus	36.85	0.417051	Laurasiatheria
Cryptoprocta_ferox	39.94	0.394915	Laurasiatheria
Panthera_pardus	40.39	0.39201	Laurasiatheria
Panthera_onca	40.36	0.391793	Laurasiatheria
Puma_concolor	39.55	0.392485	Laurasiatheria
Canis_lupus	39.44	0.405062	Laurasiatheria
Canis_lupus_familiaris	39.35	0.404927	Laurasiatheria
Spilogale_gracilis	38.74	0.422219	Laurasiatheria
Microcebus_murinus	50.01	0.257468	Euarchonta
Mirza_coquereli	50.41	0.255678	Euarchonta
Saguinus_imperator	69.37	0.117582	Euarchonta
Callithrix_jacchus	69.34	0.118928	Euarchonta
Cebus_albifrons	69.63	0.113943	Euarchonta
Cebus_capucinus	69.61	0.114012	Euarchonta
Papio_anubis	80.01	0.0654428	Euarchonta
Macaca_nemestrina	80.03	0.0655368	Euarchonta
Erythrocebus_patas	79.4	0.0657252	Euarchonta
Chlorocebus_sabaeus	79.43	0.0659102	Euarchonta
Nasalis_larvatus	79.46	0.0656093	Euarchonta
Dolichotis_patagonum	35.9	0.472386	Glires
Hydrochoerus_hydrochaeris	35.78	0.473795	Glires
Cavia_aperea	28.58	0.48309	Glires
Rattus_norvegicus	29.52	0.605621	Glires
Acomys_cahirinus	28.95	0.590892	Glires
Sigmodon_hispidus	29	0.591477	Glires
Peromyscus_maniculatus	31.23	0.551245	Glires
Onychomys_torridus	30.98	0.556973	Glires
Myotis_brandtii	32.05	0.390028	Laurasiatheria
Myotis_lucifugus	31.43	0.390878	Laurasiatheria
Balaenoptera_bonaerensis	39.7	0.348574	Laurasiatheria
Balaenoptera_acutorostrata	39.78	0.348957	Laurasiatheria
Platanista_gangetica	38.81	0.358053	Laurasiatheria
Moschus_moschiferus	36.59	0.420769	Laurasiatheria
Okapia_johnstoni	36.52	0.413214	Laurasiatheria
Giraffa_tippelskirchi	36.6	0.411589	Laurasiatheria
Helogale_parvula	39.19	0.417211	Laurasiatheria
Felis_catus	40.32	0.394984	Laurasiatheria
Felis_nigripes	39.27	0.394885	Laurasiatheria
Ailurus_fulgens	39.3	0.404685	Laurasiatheria
Zalophus_californianus	40.02	0.380675	Laurasiatheria
Odobenus_rosmarus	40.02	0.378635	Laurasiatheria
Neomonachus_schauinslandi	40.14	0.376367	Laurasiatheria
Mandrillus_leucophaeus	78.83	0.0655577	Euarchonta
Cercocebus_atys	79.65	0.0667068	Euarchonta
Macaca_mulatta	80	0.065221	Euarchonta
Macaca_fascicularis	79.91	0.0641622	Euarchonta
Pygathrix_nemaeus	79.64	0.0662687	Euarchonta
Pan_troglodytes	89.4	0.0120009	Euarchonta
Pan_paniscus	86.57	0.0121504	Euarchonta
Cavia_tschudii	35.67	0.482929	Glires
Cavia_porcellus	35.32	0.482953	Glires
Mus_pahari	29.03	0.600438	Glires
Meriones_unguiculatus	28.84	0.587112	Glires
Psammomys_obesus	28.88	0.585601	Glires
Mesoplodon_bidens	38.55	0.355312	Laurasiatheria
Ziphius_cavirostris	37.59	0.354077	Laurasiatheria
Inia_geoffrensis	38.64	0.359256	Laurasiatheria
Lipotes_vexillifer	39.19	0.356283	Laurasiatheria
Mungos_mungo	39.28	0.418613	Laurasiatheria
Suricata_suricatta	39.09	0.423137	Laurasiatheria
Mellivora_capensis	39.36	0.414806	Laurasiatheria
Leptonychotes_weddellii	39.45	0.376614	Laurasiatheria
Mirounga_angustirostris	39.91	0.378209	Laurasiatheria
Rhinopithecus_roxellana	79.55	0.0660783	Euarchonta
Rhinopithecus_bieti	79.09	0.0662235	Euarchonta
Mus_caroli	29.02	0.598767	Glires
Mesocricetus_auratus	27.94	0.581666	Glires
Cricetulus_griseus	29.4	0.568817	Glires
Tursiops_truncatus	37.6	0.356285	Laurasiatheria
Orcinus_orca	39.17	0.355719	Laurasiatheria
Bubalus_bubalis	36.68	0.416951	Laurasiatheria
Mustela_putorius	38.96	0.424909	Laurasiatheria
Mus_musculus	29.32	0.598682	Glires
Mus_spretus	29.29	0.599588	Glires
Microtus_ochrogaster	29.04	0.589869	Glires
Ondatra_zibethicus	29.91	0.590525	Glires
Ellobius_talpinus	29.81	0.579688	Glires
Ellobius_lutescens	29.43	0.585538	Glires
Neophocaena_asiaeorientalis	38.97	0.357342	Laurasiatheria
Phocoena_phocoena	39.06	0.357508	Laurasiatheria
Delphinapterus_leucas	39.21	0.355095	Laurasiatheria
Monodon_monoceros	39.14	0.355008	Laurasiatheria
Bison_bison	36.57	0.418016	Laurasiatheria
Beatragus_hunteri	36.35	0.42385	Laurasiatheria
Pantholops_hodgsonii	36.36	0.423083	Laurasiatheria
Saiga_tatarica	34.11	0.439492	Laurasiatheria
Pteronura_brasiliensis	39.28	0.417105	Laurasiatheria
Enhydra_lutris	39.4	0.415534	Laurasiatheria
Bos_mutus	36.66	0.419034	Laurasiatheria
Bos_taurus	36.61	0.420458	Laurasiatheria
Bos_indicus	34.52	0.419712	Laurasiatheria
Ammotragus_lervia	36.36	0.426075	Laurasiatheria
Ovis_aries	36.46	0.424675	Laurasiatheria
Ovis_canadensis	36.4	0.424333	Laurasiatheria
Hemitragus_hylocrius	36.27	0.425009	Laurasiatheria
Capra_hircus	36.45	0.426942	Laurasiatheria
Capra_aegagrus	36.21	0.426992	Laurasiatheria

## Sheet: Fig3C
GenomeName	PercentCoverage	Distance	Clade
Gallus_gallus	100	0	Galloanserae
Struthio_camelus	74.73	0.343793	Paleognathae
Chauna_torquata	80.09	0.236051	Galloanserae
Alectura_lathami	76.9	0.238352	Galloanserae
Phoenicopterus_ruber	76.27	0.298404	Neoaves
Anseranas_semipalmata	80	0.226329	Galloanserae
Penelope_pileata	79.36	0.205496	Galloanserae
Dromaius_novaehollandiae	74.81	0.356268	Paleognathae
Casuarius_casuarius	75.15	0.353107	Paleognathae
Rhea_americana	72.08	0.380444	Paleognathae
Rhea_pennata	71.89	0.378858	Paleognathae
Podiceps_cristatus	74.33	0.340146	Neoaves
Podilymbus_podiceps	74.65	0.32437	Neoaves
Mesitornis_unicolor	71.11	0.354546	Neoaves
Columbina_picui	69.56	0.366169	Neoaves
Opisthocomus_hoazin	74.59	0.347034	Neoaves
Anser_cygnoid	76.19	0.27146	Galloanserae
Numida_meleagris	87.85	0.119114	Galloanserae
Apteryx_australis	75.3	0.358332	Paleognathae
Apteryx_rowi	75.45	0.357441	Paleognathae
Apteryx_haastii	75.42	0.346931	Paleognathae
Apteryx_owenii	75.5	0.346934	Paleognathae
Eudromia_elegans	61.64	0.509332	Paleognathae
Pterocles_burchelli	71.57	0.333235	Neoaves
Nyctiprogne_leucopyga	68.56	0.346861	Neoaves
Tauraco_erythrolophus	74.9	0.342436	Neoaves
Cairina_moschata	74.89	0.30083	Galloanserae
Nothocercus_nigrocapillus	63.41	0.481198	Paleognathae
Nothocercus_julius	63.7	0.486212	Paleognathae
Tinamus_guttatus	63	0.489559	Paleognathae
Nothoprocta_perdicaria	61.58	0.529478	Paleognathae
Syrrhaptes_paradoxus	70.35	0.35189	Neoaves
Pterocles_gutturalis	72.25	0.335585	Neoaves
Patagioenas_fasciata	71.93	0.368914	Neoaves
Callipepla_squamata	81.43	0.155125	Galloanserae
Columba_livia	72.14	0.370494	Neoaves
Alopecoenas_beccarii	72.38	0.36709	Neoaves
Caloenas_nicobarica	68.23	0.360074	Neoaves
Steatornis_caripensis	75.88	0.327131	Neoaves
Podargus_strigoides	71.54	0.356275	Neoaves
Chordeiles_acutipennis	72.78	0.340589	Neoaves
Antrostomus_carolinensis	73.27	0.340479	Neoaves
Corythaixoides_concolor	74.75	0.331467	Neoaves
Corythaeola_cristata	64.96	0.34194	Neoaves
Lophotis_ruficrista	73.14	0.333671	Neoaves
Gavia_stellata	76.4	0.328801	Neoaves
Phaethon_lepturus	75.08	0.334312	Neoaves
Asarcornis_scutulata	75.2	0.305582	Galloanserae
Odontophorus_gujanensis	83.09	0.138534	Galloanserae
Crypturellus_soui	62.57	0.506977	Paleognathae
Nothoprocta_ornata	61.47	0.532465	Paleognathae
Nothoprocta_pentlandii	61.41	0.533207	Paleognathae
Nyctibius_grandis	74.83	0.320279	Neoaves
Nyctibius_bracteatus	72.87	0.323996	Neoaves
Aegotheles_bennettii	71.49	0.351946	Neoaves
Chlamydotis_macqueenii	72.89	0.344344	Neoaves
Ardeotis_kori	73.47	0.332864	Neoaves
Crotophaga_sulcirostris	69.54	0.364639	Neoaves
Geococcyx_californianus	71.45	0.377743	Neoaves
Cariama_cristata	75.84	0.351017	Neoaves
Chunga_burmeisteri	76.09	0.345955	Neoaves
Eurypyga_helias	72.39	0.403015	Neoaves
Rhynochetos_jubatus	73.32	0.372729	Neoaves
Psophia_crepitans	75.1	0.343263	Neoaves
Heliornis_fulica	69.64	0.391954	Neoaves
Anas_zonorhyncha	75.24	0.313704	Galloanserae
Anas_platyrhynchos	75.2	0.302816	Galloanserae
Sula_dactylatra	73.17	0.357928	Neoaves
Nipponia_nippon	77.42	0.332782	Neoaves
Colinus_virginianus	81.23	0.157032	Galloanserae
Coturnix_japonica	80.39	0.105735	Galloanserae
Phasianus_colchicus	88.96	0.0965617	Galloanserae
Crypturellus_cinnamomeus	62.43	0.503579	Paleognathae
Crypturellus_undulatus	62.92	0.507406	Paleognathae
Centropus_bengalensis	65.87	0.419568	Neoaves
Centropus_unirufus	67.93	0.412668	Neoaves
Cuculus_canorus	70.98	0.377961	Neoaves
Leptosomus_discolor	74.96	0.369547	Neoaves
Urocolius_indicus	69.35	0.426489	Neoaves
Colius_striatus	69.23	0.426853	Neoaves
Tyto_alba	74.95	0.355079	Neoaves
Cathartes_aura	77.18	0.34097	Neoaves
Herpetotheres_cachinnans	76.92	0.355528	Neoaves
Ciconia_maguari	77.89	0.314286	Neoaves
Burhinus_bistriatus	77.21	0.324143	Neoaves
Turnix_velox	59.87	0.480298	Neoaves
Aramus_guarauna	76.03	0.330983	Neoaves
Zapornia_atra	71.29	0.391645	Neoaves
Atlantisia_rogersi	71.69	0.406631	Neoaves
Meleagris_gallopavo	88.3	0.10493	Galloanserae
Tympanuchus_cupido	87.19	0.10926	Galloanserae
Chaetura_pelagica	68.55	0.38265	Neoaves
Hemiprocne_comata	71.53	0.359158	Neoaves
Oreotrochilus_melanogaster	66.8	0.408325	Neoaves
Calypte_anna	66.54	0.404845	Neoaves
Ceuthmochares_aereus	67.76	0.389028	Neoaves
Piaya_cayana	68.1	0.409534	Neoaves
Glaucidium_brasilianum	74.83	0.356662	Neoaves
Sagittarius_serpentarius	75.36	0.350972	Neoaves
Nestor_notabilis	70.39	0.406219	Neoaves
Acanthisitta_chloris	67.15	0.454325	Neoaves
Falco_cherrug	75.76	0.378587	Neoaves
Falco_peregrinus	75.84	0.378505	Neoaves
Aptenodytes_forsteri	77.98	0.310968	Neoaves
Pygoscelis_adeliae	77.66	0.315702	Neoaves
Thalassarche_chlororhynchos	73.63	0.334239	Neoaves
Charadrius_vociferus	76.35	0.329055	Neoaves
Charadrius_alexandrinus	76.93	0.325318	Neoaves
Ibidorhyncha_struthersii	76.71	0.325723	Neoaves
Himantopus_himantopus	76.85	0.320912	Neoaves
Pluvianellus_socialis	75.73	0.355201	Neoaves
Chionis_minor	75.92	0.348127	Neoaves
Limosa_lapponica	65.48	0.374579	Neoaves
Grus_americana	75.69	0.3376	Neoaves
Balearica_regulorum	75.54	0.33852	Neoaves
Trogon_melanurus	70.83	0.409465	Neoaves
Apaloderma_vittatum	70.39	0.419515	Neoaves
Strix_occidentalis	76.22	0.336697	Neoaves
Ciccaba_nigrolineata	76.01	0.338239	Neoaves
Pandion_haliaetus	74.38	0.361787	Neoaves
Fregata_magnificens	75.54	0.337389	Neoaves
Pedionomus_torquatus	70.99	0.396056	Neoaves
Thinocorus_orbignyianus	70.59	0.398528	Neoaves
Jacana_jacana	67.58	0.406711	Neoaves
Calidris_pugnax	72.95	0.377539	Neoaves
Arenaria_interpres	73.4	0.36841	Neoaves
Dromas_ardeola	75.91	0.340871	Neoaves
Circaetus_pectoralis	76.58	0.342243	Neoaves
Amazona_guildingii	70.03	0.421151	Neoaves
Probosciger_aterrimus	68.31	0.416481	Neoaves
Eolophus_roseicapillus	67.51	0.409168	Neoaves
Regulus_satrapa	64.83	0.549376	Neoaves
Pteruthius_melanotis	66.74	0.499061	Neoaves
Struthidea_cinerea	67.82	0.492745	Neoaves
Mesembrinibis_cayennensis	77.3	0.33097	Neoaves
Oceanites_oceanicus	75.72	0.323925	Neoaves
Fregetta_grallaria	73.4	0.326498	Neoaves
Hydrobates_tethys	77.25	0.320959	Neoaves
Nycticryphes_semicollaris	71.87	0.382525	Neoaves
Rostratula_benghalensis	70.8	0.396289	Neoaves
Rhinoptilus_africanus	74.77	0.355768	Neoaves
Glareola_pratincola	74.41	0.345325	Neoaves
Stercorarius_parasiticus	76.03	0.334281	Neoaves
Rhinopomastus_cyanomelas	54.66	0.502992	Neoaves
Upupa_epops	56.64	0.49826	Neoaves
Buceros_rhinoceros	70.39	0.423579	Neoaves
Bucorvus_abyssinicus	72.1	0.395946	Neoaves
Melopsittacus_undulatus	68.77	0.42833	Neoaves
Agapornis_roseicollis	68.83	0.435261	Neoaves
Atrichornis_clamosus	69.3	0.456898	Neoaves
Menura_novaehollandiae	69.56	0.449634	Neoaves
Egretta_garzetta	75.6	0.354118	Neoaves
Cochlearius_cochlearius	76.02	0.347761	Neoaves
Balaeniceps_rex	69.43	0.365667	Neoaves
Fulmarus_glacialis	76.6	0.323092	Neoaves
Rynchops_niger	75.49	0.34427	Neoaves
Phaetusa_simplex	72.6	0.335958	Neoaves
Rissa_tridactyla	75.96	0.338562	Neoaves
Cepphus_grylle	76.06	0.338164	Neoaves
Merops_nubicus	68.99	0.494795	Neoaves
Todus_mexicanus	56.54	0.46409	Neoaves
Bucco_capensis	58.66	0.452211	Neoaves
Galbula_dea	63.31	0.439886	Neoaves
Haliaeetus_albicilla	76.64	0.348917	Neoaves
Haliaeetus_leucocephalus	76.62	0.356033	Neoaves
Spizaetus_tyrannus	76.77	0.346897	Neoaves
Aquila_chrysaetos	77.04	0.357373	Neoaves
Ptilonorhynchus_violaceus	68.84	0.469516	Neoaves
Climacteris_rufus	68.32	0.49931	Neoaves
Serilophus_lunatus	66.59	0.484705	Neoaves
Neodrepanis_coruscans	57.11	0.516508	Neoaves
Anhinga_rufa	64.01	0.40495	Neoaves
Anhinga_anhinga	75.15	0.350134	Neoaves
Scopus_umbretta	72.24	0.393168	Neoaves
Pelecanus_crispus	75.98	0.347969	Neoaves
Pelecanoides_urinatrix	76.79	0.330895	Neoaves
Calonectris_borealis	77.14	0.329197	Neoaves
Chroicocephalus_maculipennis	73.32	0.342885	Neoaves
Larus_smithsonianus	75.83	0.345325	Neoaves
Alca_torda	76.01	0.33709	Neoaves
Eurystomus_gularis	71.81	0.40587	Neoaves
Brachypteracias_leptosomus	67.23	0.440341	Neoaves
Baryphthengus_martii	70.04	0.437547	Neoaves
Picoides_pubescens	60.03	0.493279	Neoaves
Indicator_maculatus	61.71	0.477624	Neoaves
Psilopogon_haemacephalus	58.4	0.515964	Neoaves
Malurus_elegans	65.01	0.509487	Neoaves
Cephalopterus_ornatus	68.97	0.46822	Neoaves
Lepidothrix_coronata	68.65	0.461557	Neoaves
Manacus_manacus	68.33	0.463108	Neoaves
Rhegmatorhina_hoffmannsi	61.88	0.484518	Neoaves
Sakesphorus_luctuosus	67.15	0.48068	Neoaves
Grallaria_varia	67.73	0.47667	Neoaves
Pitta_sordida	62.78	0.495251	Neoaves
Sapayoa_aenigma	62.81	0.480222	Neoaves
Calyptomena_viridis	65.01	0.474034	Neoaves
Smithornis_capensis	66.75	0.472774	Neoaves
Phalacrocorax_pelagicus	76.39	0.364826	Neoaves
Phalacrocorax_carbo	75.66	0.366575	Neoaves
Phalacrocorax_harrisi	76.45	0.367139	Neoaves
Uria_lomvia	75.99	0.345805	Neoaves
Uria_aalge	75.86	0.346212	Neoaves
Ceyx_cyanopectus	57.18	0.54035	Neoaves
Tricholaema_leucomelas	58.51	0.50088	Neoaves
Dasyornis_broadbenti	67.3	0.48898	Neoaves
Pomatostomus_ruficeps	65.93	0.513898	Neoaves
Orthonyx_spaldingii	67.89	0.483906	Neoaves
Pachyramphus_minor	68.04	0.471091	Neoaves
Scytalopus_superciliaris	67.87	0.487052	Neoaves
Phalacrocorax_auritus	76.4	0.37284	Neoaves
Phalacrocorax_brasilianus	76.35	0.377711	Neoaves
Chloroceryle_aenea	66.75	0.436441	Neoaves
Halcyon_senegalensis	70.7	0.413241	Neoaves
Eubucco_bourcierii	59.59	0.504761	Neoaves
Grantiella_picta	66.49	0.495197	Neoaves
Ptilorrhoa_leucosticta	67.19	0.487163	Neoaves
Cnemophilus_loriae	67.85	0.488075	Neoaves
Formicarius_rufipectus	66.89	0.507152	Neoaves
Ramphastos_sulfuratus	60.77	0.505976	Neoaves
Semnornis_frantzii	57.01	0.535566	Neoaves
Origma_solitaria	66.93	0.492515	Neoaves
Pardalotus_punctatus	67.08	0.489047	Neoaves
Edolisoma_coerulescens	68.17	0.48412	Neoaves
Melanocharis_versteri	67.7	0.494276	Neoaves
Onychorhynchus_coronatus	67.84	0.475602	Neoaves
Oxyruncus_cristatus	68.31	0.470323	Neoaves
Piprites_chloris	67.38	0.483274	Neoaves
Sclerurus_mexicanus	67.04	0.48693	Neoaves
Neopipo_cinnamomea	65.24	0.480497	Neoaves
Furnarius_figulus	64.83	0.49783	Neoaves
Mohoua_ochrocephala	67.92	0.505014	Neoaves
Daphoenositta_chrysoptera	67.51	0.508654	Neoaves
Notiomystis_cincta	66.78	0.53626	Neoaves
Callaeas_wilsoni	68.06	0.499797	Neoaves
Tachuris_rubrigastra	67.47	0.484801	Neoaves
Campylorhamphus_procurvoides	66.7	0.501692	Neoaves
Xiphorhynchus_elegans	65.55	0.510077	Neoaves
Eulacestoma_nigropectus	67.99	0.485509	Neoaves
Drymodes_brunneopygia	66.22	0.531374	Neoaves
Tyrannus_savana	67.08	0.495351	Neoaves
Mionectes_macconnelli	66.74	0.490578	Neoaves
Machaerirhynchus_nigripectus	67.8	0.491486	Neoaves
Picathartes_gymnocephalus	65.3	0.516298	Neoaves
Chaetops_frenatus	65.71	0.527406	Neoaves
Falcunculus_frontatus	67.9	0.491967	Neoaves
Aleadryas_rufinucha	67.69	0.49771	Neoaves
Chaetorhynchus_papuensis	67.03	0.49892	Neoaves
Rhipidura_dahli	66.74	0.506982	Neoaves
Dicrurus_megarhynchus	67.66	0.490046	Neoaves
Gymnorhina_tibicen	67.91	0.483815	Neoaves
Anthoscopus_minutus	63.29	0.524825	Neoaves
Promerops_cafer	66.77	0.509063	Neoaves
Oreocharis_arfaki	67.77	0.491597	Neoaves
Oriolus_oriolus	67.52	0.49421	Neoaves
Pachycephala_philippinensis	67.61	0.497358	Neoaves
Rhagologus_leucostigma	68.02	0.493045	Neoaves
Poecile_atricapillus	65.55	0.516822	Neoaves
Panurus_biarmicus	54	0.536082	Neoaves
Alaudala_cheleensis	64.89	0.559004	Neoaves
Nicator_chloris	65.91	0.521976	Neoaves
Myiagra_hebetior	67.46	0.504255	Neoaves
Dryoscopus_gambensis	63.67	0.504403	Neoaves
Pseudopodoces_humilis	65.72	0.515953	Neoaves
Parus_major	65.51	0.517821	Neoaves
Sylvietta_virens	65.47	0.518075	Neoaves
Tichodroma_muraria	57.52	0.535607	Neoaves
Elachura_formosa	63.49	0.555348	Neoaves
Phainopepla_nitens	66.11	0.535598	Neoaves
Bombycilla_garrulus	65.19	0.543176	Neoaves
Dicaeum_eximium	65.02	0.532083	Neoaves
Leptocoma_aspasia	66.31	0.516567	Neoaves
Vireo_altiloquus	66.72	0.510035	Neoaves
Erpornis_zantholeuca	64.86	0.510591	Neoaves
Lanius_ludovicianus	67.09	0.507019	Neoaves
Ifrita_kowaldi	67.61	0.497689	Neoaves
Paradisaea_raggiana	67.7	0.491657	Neoaves
Dyaphorophyia_castanea	67.46	0.49893	Neoaves
Mystacornis_crossleyi	65.53	0.518756	Neoaves
Cisticola_juncidis	64.93	0.563326	Neoaves
Sitta_europaea	65.27	0.533658	Neoaves
Cinclus_mexicanus	64.34	0.534579	Neoaves
Chloropsis_cyanopogon	61.04	0.535487	Neoaves
Chloropsis_hardwickii	64.78	0.530115	Neoaves
Irena_cyanogastra	66.17	0.534481	Neoaves
Aphelocoma_coerulescens	67.6	0.49621	Neoaves
Peucedramus_taeniatus	66.15	0.526617	Neoaves
Corvus_moneduloides	67.67	0.502106	Neoaves
Hirundo_rustica	65.44	0.537832	Neoaves
Thryothorus_ludovicianus	65.57	0.544585	Neoaves
Polioptila_caerulea	66.26	0.538568	Neoaves
Certhia_familiaris	64.9	0.533893	Neoaves
Certhia_brachydactyla	65.78	0.526861	Neoaves
Buphagus_erythrorhynchus	62.6	0.542895	Neoaves
Catharus_fuscescens	65.33	0.544468	Neoaves
Corvus_brachyrhynchos	67.57	0.498522	Neoaves
Corvus_cornix	67.18	0.496869	Neoaves
Hippolais_icterina	65.51	0.533553	Neoaves
Acrocephalus_arundinaceus	65.42	0.536005	Neoaves
Locustella_ochotensis	65.18	0.537585	Neoaves
Toxostoma_redivivum	65.62	0.537255	Neoaves
Urocynchramus_pylzowi	66.15	0.53182	Neoaves
Oxylabes_madagascariensis	59.42	0.565127	Neoaves
Donacobius_atricapilla	65.68	0.547133	Neoaves
Rhabdornis_inornatus	66.15	0.537125	Neoaves
Erithacus_rubecula	63.75	0.559654	Neoaves
Copsychus_sechellarum	64.37	0.538684	Neoaves
Cercotrichas_coryphaeus	64.59	0.540912	Neoaves
Ploceus_nigricollis	66.2	0.520014	Neoaves
Prunella_fulvescens	63.43	0.543493	Neoaves
Prunella_himalayana	65.38	0.536647	Neoaves
Phylloscopus_trochilus	65.38	0.544345	Neoaves
Rhadina_sibilatrix	65.54	0.54087	Neoaves
Hylia_prasina	65.63	0.539322	Neoaves
Pycnonotus_jocosus	65.21	0.547936	Neoaves
Brachypodius_atriceps	59.77	0.550076	Neoaves
Leucopsar_rothschildi	65.71	0.539033	Neoaves
Sturnus_vulgaris	65.5	0.5388	Neoaves
Ficedula_albicollis	64.97	0.548146	Neoaves
Passer_domesticus	65.14	0.547213	Neoaves
Hypocryptadius_cinnamomeus	56.98	0.544223	Neoaves
Motacilla_alba	65.59	0.541692	Neoaves
Aegithalos_caudatus	64.43	0.553524	Neoaves
Sinosuthora_webbiana	65.67	0.551077	Neoaves
Saxicola_maurus	63.99	0.556334	Neoaves
Oenanthe_oenanthe	63.94	0.558867	Neoaves
Vidua_chalybeata	65.68	0.52806	Neoaves
Vidua_macroura	64.49	0.529338	Neoaves
Lonchura_striata	64.97	0.538332	Neoaves
Taeniopygia_guttata	64.18	0.537548	Neoaves
Erythrocercus_mccallii	65.12	0.547039	Neoaves
Sylvia_borin	65.18	0.548801	Neoaves
Sylvia_atricapilla	63.89	0.55748	Neoaves
Pomatorhinus_ruficollis	65.13	0.544054	Neoaves
Sterrhoptilus_dennistouni	65.08	0.560863	Neoaves
Rhodinocichla_rosea	64.64	0.549065	Neoaves
Cettia_cetti	65.55	0.551984	Neoaves
Horornis_vulcanius	63.02	0.552635	Neoaves
Illadopsis_cleaveri	65.52	0.545916	Neoaves
Leiothrix_lutea	63.65	0.563629	Neoaves
Zosterops_hypoxanthus	64.96	0.563868	Neoaves
Zosterops_lateralis	64.39	0.562494	Neoaves
Hemignathus_wilsoni	65.33	0.551206	Neoaves
Chlorodrepanis_virens	65.27	0.54411	Neoaves
Serinus_canaria	64.95	0.549224	Neoaves
Loxia_curvirostra	65.09	0.548443	Neoaves
Loxia_leucoptera	64.99	0.545188	Neoaves
Calcarius_ornatus	64.19	0.567461	Neoaves
Emberiza_fucata	63.43	0.565021	Neoaves
Nesospiza_acunhae	65.19	0.565884	Neoaves
Pheucticus_melanocephalus	63.77	0.570985	Neoaves
Spizella_passerina	58.63	0.612755	Neoaves
Geospiza_fortis	64.8	0.568874	Neoaves
Sporophila_hypoxantha	58.9	0.573283	Neoaves
Cardinalis_cardinalis	64.95	0.56555	Neoaves
Passerina_amoena	63.44	0.572338	Neoaves
Agelaius_phoeniceus	64.73	0.56652	Neoaves
Setophaga_coronata	64.17	0.573557	Neoaves
Setophaga_kirtlandii	64.86	0.570784	Neoaves
Melospiza_melodia	64.71	0.578864	Neoaves
Quiscalus_mexicanus	65.05	0.574663	Neoaves
Molothrus_ater	65.19	0.562162	Neoaves
Zonotrichia_albicollis	63.83	0.584488	Neoaves
Junco_hyemalis	59.83	0.582328	Neoaves

## Sheet: Fig3D
Region	GenomeName	Bases	PercentCoverage
introns	Homo_sapiens	1208248702	1
introns	fullTreeAnc105	1190910649	0.98565
introns	fullTreeAnc106	1184312632	0.980189
introns	fullTreeAnc107	1169913946	0.968272
introns	fullTreeAnc108	1154644794	0.955635
introns	fullTreeAnc109	1126030039	0.931952
introns	fullTreeAnc110point5	1050494874	0.869436
introns	fullTreeAnc110	878298781	0.726919
introns	fullTreeAnc111	813583047	0.673357
introns	fullTreeAnc112	801681494	0.663507
introns	fullTreeAnc114	757350493	0.626817
introns	fullTreeAnc115	747129708	0.618358
introns	fullTreeAnc238	725659738	0.600588
introns	fullTreeAnc239	682991568	0.565274
introns	linker	86393978	0.0715035
utr_exons	Homo_sapiens	35293735	1
utr_exons	fullTreeAnc105	34977736	0.991047
utr_exons	fullTreeAnc106	34863121	0.987799
utr_exons	fullTreeAnc107	34678686	0.982573
utr_exons	fullTreeAnc108	34429869	0.975524
utr_exons	fullTreeAnc109	34106611	0.966364
utr_exons	fullTreeAnc110point5	33132567	0.938766
utr_exons	fullTreeAnc110	30896062	0.875398
utr_exons	fullTreeAnc111	29776084	0.843665
utr_exons	fullTreeAnc112	29436378	0.83404
utr_exons	fullTreeAnc114	28474204	0.806778
utr_exons	fullTreeAnc115	28206670	0.799198
utr_exons	fullTreeAnc238	27811370	0.787997
utr_exons	fullTreeAnc239	27087591	0.76749
utr_exons	linker	7239609	0.205124
whole	Homo_sapiens	3257347282	1
whole	fullTreeAnc105	2773704845	0.851523
whole	fullTreeAnc106	2734833310	0.839589
whole	fullTreeAnc107	2676392208	0.821648
whole	fullTreeAnc108	2609945285	0.801249
whole	fullTreeAnc109	2519591823	0.77351
whole	fullTreeAnc110point5	2297837769	0.705432
whole	fullTreeAnc110	1871647800	0.574593
whole	fullTreeAnc111	1711106408	0.525307
whole	fullTreeAnc112	1684070534	0.517007
whole	fullTreeAnc114	1573340558	0.483013
whole	fullTreeAnc115	1548042523	0.475246
whole	fullTreeAnc238	1491982058	0.458036
whole	fullTreeAnc239	1384543042	0.425052
whole	linker	146542956	0.0449884
coding_exons	Homo_sapiens	45437647	1
coding_exons	fullTreeAnc105	44718847	0.984181
coding_exons	fullTreeAnc106	44526396	0.979945
coding_exons	fullTreeAnc107	44318427	0.975368
coding_exons	fullTreeAnc108	44051589	0.969495
coding_exons	fullTreeAnc109	43784149	0.96361
coding_exons	fullTreeAnc110point5	43160657	0.949888
coding_exons	fullTreeAnc110	41792399	0.919775
coding_exons	fullTreeAnc111	41047310	0.903377
coding_exons	fullTreeAnc112	40798747	0.897906
coding_exons	fullTreeAnc114	40207365	0.884891
coding_exons	fullTreeAnc115	40015628	0.880671
coding_exons	fullTreeAnc238	39752521	0.874881
coding_exons	fullTreeAnc239	39324943	0.86547
coding_exons	linker	26653990	0.586606
repeats	Homo_sapiens	1610506658	1
repeats	fullTreeAnc105	1403105048	0.87122
repeats	fullTreeAnc106	1377097864	0.855071
repeats	fullTreeAnc107	1329620326	0.825591
repeats	fullTreeAnc108	1275845563	0.792201
repeats	fullTreeAnc109	1198491170	0.74417
repeats	fullTreeAnc110point5	1007319392	0.625467
repeats	fullTreeAnc110	632830145	0.392939
repeats	fullTreeAnc111	523010558	0.324749
repeats	fullTreeAnc112	506582688	0.314549
repeats	fullTreeAnc114	445903312	0.276871
repeats	fullTreeAnc115	432044231	0.268266
repeats	fullTreeAnc238	394649136	0.245047
repeats	fullTreeAnc239	338388834	0.210113
repeats	linker	11649662	0.00723354

## Sheet: Fig3E
Region	GenomeName	Bases	PercentCoverage
introns	Gallus_gallus	155097633	1
introns	birdAnc333	150213794	0.968511
introns	birdAnc336	149641931	0.964824
introns	birdAnc337	147628327	0.951841
introns	birdAnc338	146876354	0.946993
introns	birdAnc339	141642205	0.913245
introns	birdAnc340	139675145	0.900563
introns	birdAnc341	138051219	0.890092
introns	birdAnc342	135835326	0.875805
introns	root	130891960	0.843933
introns	linker	25240162	0.162737
utr_exons	Gallus_gallus	5386183	1
utr_exons	birdAnc333	5272012	0.978803
utr_exons	birdAnc336	5253134	0.975298
utr_exons	birdAnc337	5216374	0.968473
utr_exons	birdAnc338	5194856	0.964478
utr_exons	birdAnc339	5079155	0.942997
utr_exons	birdAnc340	5001170	0.928518
utr_exons	birdAnc341	4948849	0.918804
utr_exons	birdAnc342	4883892	0.906745
utr_exons	root	4776858	0.886873
utr_exons	linker	1766658	0.327998
whole	Gallus_gallus	1046932099	1
whole	birdAnc333	955455299	0.912624
whole	birdAnc336	948429932	0.905914
whole	birdAnc337	932252357	0.890461
whole	birdAnc338	925714323	0.884216
whole	birdAnc339	883444372	0.843841
whole	birdAnc340	868870594	0.829921
whole	birdAnc341	857515052	0.819074
whole	birdAnc342	841811183	0.804074
whole	root	808760457	0.772505
whole	linker	130857771	0.124992
coding_exons	Gallus_gallus	8986176	1
coding_exons	birdAnc333	8866225	0.986652
coding_exons	birdAnc336	8830581	0.982685
coding_exons	birdAnc337	8810870	0.980492
coding_exons	birdAnc338	8794917	0.978716
coding_exons	birdAnc339	8711189	0.969399
coding_exons	birdAnc340	8644700	0.962
coding_exons	birdAnc341	8602612	0.957316
coding_exons	birdAnc342	8565424	0.953178
coding_exons	root	8516438	0.947727
coding_exons	linker	7799857	0.867984
repeats	Gallus_gallus	111540299	1
repeats	birdAnc333	77657345	0.696227
repeats	birdAnc336	74318477	0.666293
repeats	birdAnc337	64330507	0.576747
repeats	birdAnc338	60807397	0.545161
repeats	birdAnc339	30831986	0.27642
repeats	birdAnc340	22229444	0.199295
repeats	birdAnc341	18133827	0.162576
repeats	birdAnc342	12565138	0.112651
repeats	root	10385091	0.0931062
repeats	linker	1621167	0.0145344
