# Supplementary material for: Progressive Cactus is a multiple-genome aligner for the thousand-genome era
Source: Nature. 2020 Nov 11;587(7833):246–51. doi: 10.1038/s41586-020-2871-y (PMC7673649; doi:10.1038/s41586-020-2871-y)
Supplement: Supplementary file 7 — Source Data Fig. 4 [file 41586_2020_2871_MOESM7_ESM.xlsx]

## Sheet: Sheet1
Alignment	Reference	Genome	PercentCoverage
Multiz	ZebraFinch	TAEGU	100
Multiz	ZebraFinch	OENOE	50.5991
Multiz	ZebraFinch	FALPE	50.0152
Multiz	ZebraFinch	SETKI	51.813
Multiz	ZebraFinch	BALRE	50.0602
Multiz	ZebraFinch	CAIMO	47.9409
Multiz	ZebraFinch	CHRMA	48.6728
Multiz	ZebraFinch	MELME	52.1488
Multiz	ZebraFinch	RHEPE	46.1767
Multiz	ZebraFinch	MYSCR	48.0447
Multiz	ZebraFinch	LOXCU	52.837
Multiz	ZebraFinch	ATLRO	47.8322
Multiz	ZebraFinch	RHYJU	48.7059
Multiz	ZebraFinch	ONYCO	50.3507
Multiz	ZebraFinch	ODOGU	48.4532
Multiz	ZebraFinch	VIRAL	51.9031
Multiz	ZebraFinch	CLIRU	52.426
Multiz	ZebraFinch	ZOSLA	50.9416
Multiz	ZebraFinch	GALDE	42.8091
Multiz	ZebraFinch	HIPIC	52.5694
Multiz	ZebraFinch	ARDKO	49.2208
Multiz	ZebraFinch	ACRAR	52.6242
Multiz	ZebraFinch	DRYBR	51.36
Multiz	ZebraFinch	UPUEP	37.9974
Multiz	ZebraFinch	FURFI	48.8908
Multiz	ZebraFinch	CHAVO	50.3036
Multiz	ZebraFinch	EGRGA	50.0298
Multiz	ZebraFinch	ARAGU	50.3511
Multiz	ZebraFinch	HEMWI	53.0221
Multiz	ZebraFinch	CROSU	46.7646
Multiz	ZebraFinch	CINME	50.1327
Multiz	ZebraFinch	MACNI	52.8099
Multiz	ZebraFinch	PICPU	40.3195
Multiz	ZebraFinch	CALAN	45.013
Multiz	ZebraFinch	BRALE	44.3491
Multiz	ZebraFinch	STRCI	53.3667
Multiz	ZebraFinch	BURBI	50.7333
Multiz	ZebraFinch	ALELA	47.841
Multiz	ZebraFinch	COTJA	46.6388
Multiz	ZebraFinch	PTILE	52.8358
Multiz	ZebraFinch	MELGA	49.7865
Multiz	ZebraFinch	ASASC	48.0913
Multiz	ZebraFinch	SYRPA	46.2474
Multiz	ZebraFinch	THIOR	47.448
Multiz	ZebraFinch	RHALE	52.8053
Multiz	ZebraFinch	ANAPL	48.145
Multiz	ZebraFinch	THACH	47.109
Multiz	ZebraFinch	NYCGR	50.0802
Multiz	ZebraFinch	TROME	47.3928
Multiz	ZebraFinch	DONAT	52.5679
Multiz	ZebraFinch	LANLU	52.3442
Multiz	ZebraFinch	COLVI	47.7736
Multiz	ZebraFinch	NYCSE	48.1674
Multiz	ZebraFinch	ALOBE	48.6694
Multiz	ZebraFinch	CALWI	53.5825
Multiz	ZebraFinch	CHLMA	49.0014
Multiz	ZebraFinch	MALEL	50.4841
Multiz	ZebraFinch	CASCA	47.9467
Multiz	ZebraFinch	IBIST	50.4569
Multiz	ZebraFinch	HALSE	47.623
Multiz	ZebraFinch	TICMU	40.7834
Multiz	ZebraFinch	PELCR	50.4122
Multiz	ZebraFinch	PANHA	48.0506
Multiz	ZebraFinch	TACRU	49.6606
Multiz	ZebraFinch	CORBR	52.9558
Multiz	ZebraFinch	PEUTA	52.1193
Multiz	ZebraFinch	CRYSO	40.301
Multiz	ZebraFinch	LEPAS	52.4332
Multiz	ZebraFinch	STUVU	51.6127
Multiz	ZebraFinch	EULNI	53.6802
Multiz	ZebraFinch	GRAPI	51.6754
Multiz	ZebraFinch	RHEHO	45.9031
Multiz	ZebraFinch	AMAGU	47.1486
Multiz	ZebraFinch	TODME	34.3542
Multiz	ZebraFinch	CATAU	50.4852
Multiz	ZebraFinch	ATRCL	52.72
Multiz	ZebraFinch	FREMA	48.5944
Multiz	ZebraFinch	ELAFO	49.7556
Multiz	ZebraFinch	TAUER	49.7499
Multiz	ZebraFinch	HORVU	44.6908
Multiz	ZebraFinch	PTIVI	52.1025
Multiz	ZebraFinch	UROPY	52.468
Multiz	ZebraFinch	URIAA	50.2034
Multiz	ZebraFinch	NESAC	51.7904
Multiz	ZebraFinch	CHLAE	45.34
Multiz	ZebraFinch	ORIOR	52.7113
Multiz	ZebraFinch	PSOCR	49.7416
Multiz	ZebraFinch	CEYCY	36.6906
Multiz	ZebraFinch	LEPCO	50.5646
Multiz	ZebraFinch	TINGU	40.552
Multiz	ZebraFinch	PRUHI	52.0969
Multiz	ZebraFinch	CNELO	53.4538
Multiz	ZebraFinch	CALOR	51.3585
Multiz	ZebraFinch	POEAT	51.7879
Multiz	ZebraFinch	IFRKO	52.8854
Multiz	ZebraFinch	OXYCR	50.5436
Multiz	ZebraFinch	RYNNI	50.1196
Multiz	ZebraFinch	BUPER	45.6812
Multiz	ZebraFinch	LIMLA	42.7683
Multiz	ZebraFinch	PHACO	49.9339
Multiz	ZebraFinch	EMBFU	51.0757
Multiz	ZebraFinch	HALLE	50.6281
Multiz	ZebraFinch	PODCR	49.3408
Multiz	ZebraFinch	PHAPE	50.5051
Multiz	ZebraFinch	NICCH	50.8238
Multiz	ZebraFinch	APTAU	47.6933
Multiz	ZebraFinch	SULDA	47.3753
Multiz	ZebraFinch	SCOUM	45.8237
Multiz	ZebraFinch	PHAAU	50.5371
Multiz	ZebraFinch	GRAVA	50.5184
Multiz	ZebraFinch	CALSQ	47.883
Multiz	ZebraFinch	BOMGA	52.0416
Multiz	ZebraFinch	PACMI	49.8462
Multiz	ZebraFinch	CALPU	48.7182
Multiz	ZebraFinch	CHUBU	50.2045
Multiz	ZebraFinch	CICMA	51.1663
Multiz	ZebraFinch	ANTCA	48.8815
Multiz	ZebraFinch	MOTAL	52.4798
Multiz	ZebraFinch	MELUN	46.5504
Multiz	ZebraFinch	PHACA	49.7512
Multiz	ZebraFinch	AGEPH	52.683
Multiz	ZebraFinch	CHOAC	48.7807
Multiz	ZebraFinch	OREME	44.8644
Multiz	ZebraFinch	CENUN	45.6552
Multiz	ZebraFinch	CALVI	47.2501
Multiz	ZebraFinch	CERFA	51.883
Multiz	ZebraFinch	SITEU	50.9354
Multiz	ZebraFinch	TURVE	40.5511
Multiz	ZebraFinch	ZAPAT	47.2922
Multiz	ZebraFinch	PELUR	50.7687
Multiz	ZebraFinch	BUCCA	40.5157
Multiz	ZebraFinch	PSIHA	38.7765
Multiz	ZebraFinch	EUDEL	39.6775
Multiz	ZebraFinch	PTEME	51.5815
Multiz	ZebraFinch	AGARO	46.5104
Multiz	ZebraFinch	CALBO	50.9722
Multiz	ZebraFinch	COLLI	48.0731
Multiz	ZebraFinch	AREIN	48.808
Multiz	ZebraFinch	PROCA	52.6737
Multiz	ZebraFinch	POLCA	52.0284
Multiz	ZebraFinch	HYLPR	51.6594
Multiz	ZebraFinch	ILLCL	51.9513
Multiz	ZebraFinch	PHEME	51.8097
Multiz	ZebraFinch	MESUN	47.9864
Multiz	ZebraFinch	STRCA	47.3585
Multiz	ZebraFinch	SCYSU	50.1139
Multiz	ZebraFinch	PARRA	52.8099
Multiz	ZebraFinch	DRYGA	47.8414
Multiz	ZebraFinch	NYCBR	49.1216
Multiz	ZebraFinch	OPIHO	49.5837
Multiz	ZebraFinch	NEOCI	48.0938
Multiz	ZebraFinch	CARCR	49.9096
Multiz	ZebraFinch	DRONO	47.8163
Multiz	ZebraFinch	HALAL	50.862
Multiz	ZebraFinch	RHEAM	46.2419
Multiz	ZebraFinch	NOTOR	39.5902
Multiz	ZebraFinch	TOXRE	51.8635
Multiz	ZebraFinch	INDMA	41.824
Multiz	ZebraFinch	PHAHA	50.5051
Multiz	ZebraFinch	AQUCH	51.0475
Multiz	ZebraFinch	ERPZA	48.8317
Multiz	ZebraFinch	GEOCA	47.1166
Multiz	ZebraFinch	MANMA	50.0607
Multiz	ZebraFinch	ALACH	51.6846
Multiz	ZebraFinch	IRECY	52.4855
Multiz	ZebraFinch	URILO	50.2863
Multiz	ZebraFinch	CORCR	42.7776
Multiz	ZebraFinch	ANSCY	48.72
Multiz	ZebraFinch	LEPDI	49.6338
Multiz	ZebraFinch	FICAL	50.1459
Multiz	ZebraFinch	SEMFR	36.2669
Multiz	ZebraFinch	PODPO	49.4499
Multiz	ZebraFinch	RAMSU	40.8715
Multiz	ZebraFinch	RHORO	51.453
Multiz	ZebraFinch	MOLAT	53.1272
Multiz	ZebraFinch	CHAPA	52.1871
Multiz	ZebraFinch	GLABR	49.7056
Multiz	ZebraFinch	CICNI	50.2846
Multiz	ZebraFinch	JUNHY	48.6463
Multiz	ZebraFinch	MOHOC	52.5932
Multiz	ZebraFinch	EOLRO	45.3098
Multiz	ZebraFinch	FULGL	50.5653
Multiz	ZebraFinch	RISTR	50.3876
Multiz	ZebraFinch	CEPOR	51.1586
Multiz	ZebraFinch	CRYUN	40.524
Multiz	ZebraFinch	PASAM	51.5805
Multiz	ZebraFinch	STECA	50.2918
Multiz	ZebraFinch	DICEX	52.0251
Multiz	ZebraFinch	PHABR	50.2498
Multiz	ZebraFinch	CHATO	49.3797
Multiz	ZebraFinch	AEGBE	48.0082
Multiz	ZebraFinch	CORMO	53.2336
Multiz	ZebraFinch	CORCO	50.0075
Multiz	ZebraFinch	HIRRU	52.4488
Multiz	ZebraFinch	SAGSE	49.0063
Multiz	ZebraFinch	ZONAL	51.7369
Multiz	ZebraFinch	SMICA	49.7385
Multiz	ZebraFinch	CHLCY	46.7587
Multiz	ZebraFinch	MIOMA	49.491
Multiz	ZebraFinch	CEUAE	45.9755
Multiz	ZebraFinch	NUMME	50.3392
Multiz	ZebraFinch	EDOCO	53.4388
Multiz	ZebraFinch	SAPAE	46.0124
Multiz	ZebraFinch	RHASI	51.8407
Multiz	ZebraFinch	UROIN	46.3377
Multiz	ZebraFinch	CETCE	51.7452
Multiz	ZebraFinch	PHASI	48.1256
Multiz	ZebraFinch	ROSBE	47.5002
Multiz	ZebraFinch	PYCJO	51.2597
Multiz	ZebraFinch	SPITY	50.754
Multiz	ZebraFinch	ANTMI	48.0015
Multiz	ZebraFinch	BUCRH	46.7728
Multiz	ZebraFinch	PSEHU	52.058
Multiz	ZebraFinch	PATFA	48.0904
Multiz	ZebraFinch	APTFO	51.1556
Multiz	ZebraFinch	SERCA	52.708
Multiz	ZebraFinch	COLPI	46.5991
Multiz	ZebraFinch	RHICY	36.8634
Multiz	ZebraFinch	PANBI	42.045
Multiz	ZebraFinch	CRYCI	40.5192
Multiz	ZebraFinch	CAMPR	50.2928
Multiz	ZebraFinch	CISJU	51.6362
Multiz	ZebraFinch	COLST	46.1568
Multiz	ZebraFinch	HELFU	46.61
Multiz	ZebraFinch	SPOHY	47.1377
Multiz	ZebraFinch	PYGAD	50.9209
Multiz	ZebraFinch	PHALE	49.7962
Multiz	ZebraFinch	GEOFO	51.6845
Multiz	ZebraFinch	ALCTO	50.2325
Multiz	ZebraFinch	HYDTE	50.9633
Multiz	ZebraFinch	PITSO	46.0281
Multiz	ZebraFinch	PHORU	50.5554
Multiz	ZebraFinch	AEGCA	50.4912
Multiz	ZebraFinch	GAVST	50.3406
Multiz	ZebraFinch	PICGY	50.6569
Multiz	ZebraFinch	ORISO	52.4878
Multiz	ZebraFinch	CHAFR	51.5741
Multiz	ZebraFinch	FREGR	48.2502
Multiz	ZebraFinch	ACACH	49.3418
Multiz	ZebraFinch	ANHAN	49.9238
Multiz	ZebraFinch	EURGU	48.0363
Multiz	ZebraFinch	RHIDA	51.9881
Multiz	ZebraFinch	CUCCA	47.5355
Multiz	ZebraFinch	FALCH	49.9413
Multiz	ZebraFinch	APTHA	48.278
Multiz	ZebraFinch	APAVI	46.9794
Multiz	ZebraFinch	POMRF	50.0068
Multiz	ZebraFinch	COPSE	50.9729
Multiz	ZebraFinch	CEPGR	50.202
Multiz	ZebraFinch	PARMA	51.7886
Multiz	ZebraFinch	DASBR	52.4707
Multiz	ZebraFinch	CERCO	51.1317
Multiz	ZebraFinch	ERYMC	51.5687
Multiz	ZebraFinch	EUBBO	39.8487
Multiz	ZebraFinch	BALRX	43.4931
Multiz	ZebraFinch	PEDTO	47.6541
Multiz	ZebraFinch	EURHE	48.0233
Multiz	ZebraFinch	DYACA	52.3523
Multiz	ZebraFinch	HERCA	50.4707
Multiz	ZebraFinch	PROAT	45.8978
Multiz	ZebraFinch	ERIRU	50.1912
Multiz	ZebraFinch	GALGA	53.292
Multiz	ZebraFinch	REGSA	50.2382
Multiz	ZebraFinch	LEURO	51.4467
Multiz	ZebraFinch	STEPA	50.3894
Multiz	ZebraFinch	HEMCO	48.0637
Multiz	ZebraFinch	RHIAF	49.5241
Multiz	ZebraFinch	LOXLE	52.6846
Multiz	ZebraFinch	NYCLE	45.7546
Multiz	ZebraFinch	CHAAL	50.7138
Multiz	ZebraFinch	PHANI	52.13
Multiz	ZebraFinch	CATFU	50.9406
Multiz	ZebraFinch	NIPNI	50.9748
Multiz	ZebraFinch	SAKLU	49.104
Multiz	ZebraFinch	ZOSHY	51.3019
Multiz	ZebraFinch	GYMTI	53.4079
Multiz	ZebraFinch	PLUSO	49.8882
Multiz	ZebraFinch	MESCA	50.9944
Multiz	ZebraFinch	PRUFU	49.3315
Multiz	ZebraFinch	STROC	50.484
Multiz	ZebraFinch	NOTCI	51.7657
Multiz	ZebraFinch	CORCN	52.8292
Multiz	ZebraFinch	VIDMA	49.9863
Multiz	ZebraFinch	OXYMA	41.4592
Multiz	ZebraFinch	VIDCH	52.5845
Multiz	ZebraFinch	HIMHI	50.6345
Multiz	ZebraFinch	ORTSP	52.4933
Multiz	ZebraFinch	PIPCH	49.9634
Multiz	ZebraFinch	BUCAB	48.1056
Multiz	ZebraFinch	PTEGU	48.5508
Multiz	ZebraFinch	GLAPR	49.4486
Multiz	ZebraFinch	ANSSE	50.106
Multiz	ZebraFinch	NOTPR	39.7163
Multiz	ZebraFinch	PODST	48.0672
Multiz	ZebraFinch	MYIHE	52.6205
Multiz	ZebraFinch	PIACA	45.862
Multiz	ZebraFinch	SCLME	49.8922
Multiz	ZebraFinch	SYLAT	50.717
Multiz	ZebraFinch	NEOCO	35.9497
Multiz	ZebraFinch	DROAR	49.8583
Multiz	ZebraFinch	APHCO	53.2276
Multiz	ZebraFinch	APTOW	48.2947
Multiz	ZebraFinch	SYLVI	51.6084
Multiz	ZebraFinch	STEDE	51.4243
Multiz	ZebraFinch	THRLU	51.2201
Multiz	ZebraFinch	TYTAL	49.3026
Multiz	ZebraFinch	DAPCH	52.4816
Multiz	ZebraFinch	CHLVI	52.7244
Multiz	ZebraFinch	CIRPE	50.4703
Multiz	ZebraFinch	NOTNI	40.8347
Multiz	ZebraFinch	LEILU	50.758
Multiz	ZebraFinch	QUIME	52.8405
Multiz	ZebraFinch	FORRU	50.3098
Multiz	ZebraFinch	CERBR	52.6186
Multiz	ZebraFinch	FALFR	53.6468
Multiz	ZebraFinch	LOCOC	51.7477
Multiz	ZebraFinch	PASDO	51.8367
Multiz	ZebraFinch	MERNU	46.35
Multiz	ZebraFinch	LARSM	50.0942
Multiz	ZebraFinch	PACPH	52.6059
Multiz	ZebraFinch	CHIMI	50.1493
Multiz	ZebraFinch	BARMA	47.0626
Multiz	ZebraFinch	NOTJU	41.1048
Multiz	ZebraFinch	XIPEL	49.4014
Multiz	ZebraFinch	MENNO	52.5431
Multiz	ZebraFinch	PHYTR	51.8872
Multiz	ZebraFinch	PLONI	52.8238
Multiz	ZebraFinch	GRUAM	49.8293
Multiz	ZebraFinch	CHLHA	51.5171
Multiz	ZebraFinch	BRAAT	47.7086
Multiz	ZebraFinch	CENBE	44.232
Multiz	ZebraFinch	SINWE	51.825
Multiz	ZebraFinch	LONST	54.0157
Multiz	ZebraFinch	SERLU	49.8827
Multiz	ZebraFinch	SETCO	50.9359
Multiz	ZebraFinch	APTRO	48.3198
Multiz	ZebraFinch	CHAPE	46.1551
Multiz	ZebraFinch	NOTPE	39.538
Multiz	ZebraFinch	DICME	53.2725
Multiz	ZebraFinch	OCEOC	50.0009
Multiz	ZebraFinch	SAXMA	50.8698
Multiz	ZebraFinch	MELVE	52.8847
Multiz	ZebraFinch	RHAIN	51.9772
Multiz	ZebraFinch	LOPRU	49.1712
Multiz	ZebraFinch	SYLBO	51.5259
Multiz	ZebraFinch	CALNI	46.0501
Multiz	ZebraFinch	ALERU	52.6295
Multiz	ZebraFinch	CARCA	52.5616
Multiz	ZebraFinch	ANAZO	48.1614
Multiz	ZebraFinch	NESNO	47.1719
Multiz	ZebraFinch	COCCO	50.5846
Multiz	ZebraFinch	TYRSA	49.7209
Multiz	ZebraFinch	PARPU	51.7679
Multiz	ZebraFinch	TYMCU	49.4528
Multiz	ZebraFinch	PTEBU	48.1674
Multiz	ZebraFinch	POMRU	51.3454
Multiz	ZebraFinch	OREAR	52.6914
Multiz	ZebraFinch	TRILE	39.099
Multiz	ZebraFinch	SPIPA	40.2264
Multiz	ZebraFinch	ANHRU	38.7613
Multiz	ZebraFinch	PENPI	48.6391
Multiz	ZebraFinch	JACJA	44.1275
Multiz	ZebraFinch	HYPCI	41.1158
Multiz	Chicken	GALGA	100
Multiz	Chicken	OENOE	61.8111
Multiz	Chicken	FALPE	69.8155
Multiz	Chicken	SETKI	62.8514
Multiz	Chicken	BALRE	69.9075
Multiz	Chicken	CAIMO	69.5564
Multiz	Chicken	CHRMA	68.0566
Multiz	Chicken	MELME	63.2203
Multiz	Chicken	RHEPE	65.2642
Multiz	Chicken	MYSCR	59.5871
Multiz	Chicken	LOXCU	63.5806
Multiz	Chicken	ATLRO	65.8783
Multiz	Chicken	RHYJU	67.5916
Multiz	Chicken	ONYCO	65.4632
Multiz	Chicken	ODOGU	75.2876
Multiz	Chicken	VIRAL	64.4804
Multiz	Chicken	CLIRU	66.293
Multiz	Chicken	ZOSLA	62.3229
Multiz	Chicken	GALDE	57.9593
Multiz	Chicken	HIPIC	64.7929
Multiz	Chicken	ARDKO	68.5058
Multiz	Chicken	ACRAR	64.9011
Multiz	Chicken	DRYBR	63.192
Multiz	Chicken	UPUEP	50.7664
Multiz	Chicken	FURFI	62.9974
Multiz	Chicken	CHAVO	70.3774
Multiz	Chicken	EGRGA	69.9544
Multiz	Chicken	ARAGU	70.5673
Multiz	Chicken	HEMWI	63.7771
Multiz	Chicken	CROSU	64.2161
Multiz	Chicken	CINME	61.506
Multiz	Chicken	MACNI	65.7625
Multiz	Chicken	PICPU	54.0266
Multiz	Chicken	CALAN	61.0624
Multiz	Chicken	BRALE	60.9204
Multiz	Chicken	STRCI	66.5589
Multiz	Chicken	BURBI	71.2991
Multiz	Chicken	ALELA	70.2417
Multiz	Chicken	COTJA	72.326
Multiz	Chicken	PTILE	65.7958
Multiz	Chicken	MELGA	79.6608
Multiz	Chicken	ASASC	69.8139
Multiz	Chicken	SYRPA	63.8937
Multiz	Chicken	THIOR	65.2954
Multiz	Chicken	RHALE	65.9572
Multiz	Chicken	ANAPL	69.8804
Multiz	Chicken	THACH	66.4739
Multiz	Chicken	NYCGR	69.8369
Multiz	Chicken	TROME	65.0707
Multiz	Chicken	DONAT	64.4597
Multiz	Chicken	LANLU	65.0802
Multiz	Chicken	COLVI	74.0794
Multiz	Chicken	NYCSE	66.6625
Multiz	Chicken	ALOBE	67.3985
Multiz	Chicken	CALWI	66.9881
Multiz	Chicken	CHLMA	67.878
Multiz	Chicken	MALEL	62.5754
Multiz	Chicken	CASCA	68.2108
Multiz	Chicken	IBIST	70.774
Multiz	Chicken	HALSE	65.6727
Multiz	Chicken	TICMU	50.2991
Multiz	Chicken	PELCR	70.6458
Multiz	Chicken	PANHA	67.5045
Multiz	Chicken	TACRU	64.5161
Multiz	Chicken	CORBR	65.9428
Multiz	Chicken	PEUTA	63.5349
Multiz	Chicken	CRYSO	55.2321
Multiz	Chicken	LEPAS	64.2071
Multiz	Chicken	STUVU	63.4136
Multiz	Chicken	EULNI	66.3095
Multiz	Chicken	GRAPI	64.3523
Multiz	Chicken	RHEHO	59.1398
Multiz	Chicken	AMAGU	64.6387
Multiz	Chicken	TODME	46.8937
Multiz	Chicken	CATAU	70.8027
Multiz	Chicken	ATRCL	67.8047
Multiz	Chicken	FREMA	68.5238
Multiz	Chicken	ELAFO	60.8065
Multiz	Chicken	TAUER	69.2591
Multiz	Chicken	HORVU	54.7557
Multiz	Chicken	PTIVI	65.9523
Multiz	Chicken	UROPY	63.9752
Multiz	Chicken	URIAA	70.2492
Multiz	Chicken	NESAC	63.0072
Multiz	Chicken	CHLAE	61.7582
Multiz	Chicken	ORIOR	65.6273
Multiz	Chicken	PSOCR	69.3914
Multiz	Chicken	CEYCY	49.0821
Multiz	Chicken	LEPCO	65.7401
Multiz	Chicken	TINGU	55.6115
Multiz	Chicken	PRUHI	63.4434
Multiz	Chicken	CNELO	66.4914
Multiz	Chicken	CALOR	62.2435
Multiz	Chicken	POEAT	63.4608
Multiz	Chicken	IFRKO	65.8914
Multiz	Chicken	OXYCR	65.7334
Multiz	Chicken	RYNNI	70.1041
Multiz	Chicken	BUPER	56.1313
Multiz	Chicken	LIMLA	58.946
Multiz	Chicken	PHACO	79.9035
Multiz	Chicken	EMBFU	61.8534
Multiz	Chicken	HALLE	71.0865
Multiz	Chicken	PODCR	68.8176
Multiz	Chicken	PHAPE	71.1073
Multiz	Chicken	NICCH	62.516
Multiz	Chicken	APTAU	67.758
Multiz	Chicken	SULDA	66.7047
Multiz	Chicken	SCOUM	64.3348
Multiz	Chicken	PHAAU	71.1708
Multiz	Chicken	GRAVA	65.0286
Multiz	Chicken	CALSQ	74.2898
Multiz	Chicken	BOMGA	63.9843
Multiz	Chicken	PACMI	64.7858
Multiz	Chicken	CALPU	67.5176
Multiz	Chicken	CHUBU	70.3624
Multiz	Chicken	CICMA	72.1105
Multiz	Chicken	ANTCA	67.6934
Multiz	Chicken	MOTAL	63.7977
Multiz	Chicken	MELUN	63.5337
Multiz	Chicken	PHACA	69.5286
Multiz	Chicken	AGEPH	63.4272
Multiz	Chicken	CHOAC	67.7888
Multiz	Chicken	OREME	60.6842
Multiz	Chicken	CENUN	62.4708
Multiz	Chicken	CALVI	62.0781
Multiz	Chicken	CERFA	63.7192
Multiz	Chicken	SITEU	62.2828
Multiz	Chicken	TURVE	54.1169
Multiz	Chicken	ZAPAT	65.1004
Multiz	Chicken	PELUR	71.5423
Multiz	Chicken	BUCCA	54.372
Multiz	Chicken	PSIHA	51.9692
Multiz	Chicken	EUDEL	54.2925
Multiz	Chicken	PTEME	64.1217
Multiz	Chicken	AGARO	63.6172
Multiz	Chicken	CALBO	71.9491
Multiz	Chicken	COLLI	66.2554
Multiz	Chicken	AREIN	67.7871
Multiz	Chicken	PROCA	64.8472
Multiz	Chicken	POLCA	63.8682
Multiz	Chicken	HYLPR	63.3879
Multiz	Chicken	ILLCL	63.6724
Multiz	Chicken	PHEME	63.0017
Multiz	Chicken	MESUN	66.1773
Multiz	Chicken	STRCA	67.1985
Multiz	Chicken	SCYSU	65.09
Multiz	Chicken	PARRA	65.8629
Multiz	Chicken	DRYGA	59.5714
Multiz	Chicken	NYCBR	68.3046
Multiz	Chicken	OPIHO	69.2171
Multiz	Chicken	NEOCI	62.567
Multiz	Chicken	CARCR	69.6776
Multiz	Chicken	DRONO	68.011
Multiz	Chicken	HALAL	71.5658
Multiz	Chicken	RHEAM	65.346
Multiz	Chicken	NOTOR	54.1535
Multiz	Chicken	TOXRE	63.5925
Multiz	Chicken	INDMA	56.3653
Multiz	Chicken	PHAHA	71.1039
Multiz	Chicken	AQUCH	71.8607
Multiz	Chicken	ERPZA	60.603
Multiz	Chicken	GEOCA	64.859
Multiz	Chicken	MANMA	64.8589
Multiz	Chicken	ALACH	63.5791
Multiz	Chicken	IRECY	64.2119
Multiz	Chicken	TAEGU	62.7195
Multiz	Chicken	URILO	70.4113
Multiz	Chicken	CORCR	59.7443
Multiz	Chicken	ANSCY	70.7302
Multiz	Chicken	LEPDI	69.1063
Multiz	Chicken	FICAL	62.2064
Multiz	Chicken	SEMFR	48.5755
Multiz	Chicken	PODPO	69.3512
Multiz	Chicken	RAMSU	54.9558
Multiz	Chicken	RHORO	62.6572
Multiz	Chicken	MOLAT	64.1434
Multiz	Chicken	CHAPA	64.9832
Multiz	Chicken	GLABR	69.4094
Multiz	Chicken	CICNI	70.4734
Multiz	Chicken	JUNHY	58.8903
Multiz	Chicken	MOHOC	65.5318
Multiz	Chicken	EOLRO	62.1758
Multiz	Chicken	FULGL	70.9746
Multiz	Chicken	RISTR	70.529
Multiz	Chicken	CEPOR	66.6734
Multiz	Chicken	CRYUN	55.5603
Multiz	Chicken	PASAM	62.6731
Multiz	Chicken	STECA	70.5313
Multiz	Chicken	DICEX	63.5653
Multiz	Chicken	PHABR	70.6331
Multiz	Chicken	CHATO	72.82
Multiz	Chicken	AEGBE	66.1902
Multiz	Chicken	CORMO	66.462
Multiz	Chicken	CORCO	70.0931
Multiz	Chicken	HIRRU	63.8964
Multiz	Chicken	SAGSE	68.7876
Multiz	Chicken	ZONAL	62.5257
Multiz	Chicken	SMICA	65.1266
Multiz	Chicken	CHLCY	57.1666
Multiz	Chicken	MIOMA	64.0423
Multiz	Chicken	CEUAE	62.7825
Multiz	Chicken	NUMME	79.6134
Multiz	Chicken	EDOCO	66.9108
Multiz	Chicken	SAPAE	59.9124
Multiz	Chicken	RHASI	63.5297
Multiz	Chicken	UROIN	63.5289
Multiz	Chicken	CETCE	63.6384
Multiz	Chicken	PHASI	67.171
Multiz	Chicken	ROSBE	65.5728
Multiz	Chicken	PYCJO	62.8629
Multiz	Chicken	SPITY	71.4022
Multiz	Chicken	ANTMI	59.0348
Multiz	Chicken	BUCRH	64.0403
Multiz	Chicken	PSEHU	63.9759
Multiz	Chicken	PATFA	66.3357
Multiz	Chicken	APTFO	72.1169
Multiz	Chicken	SERCA	63.2954
Multiz	Chicken	COLPI	63.8604
Multiz	Chicken	RHICY	49.2723
Multiz	Chicken	PANBI	51.7139
Multiz	Chicken	CRYCI	55.6131
Multiz	Chicken	CAMPR	65.2112
Multiz	Chicken	CISJU	63.075
Multiz	Chicken	COLST	63.1109
Multiz	Chicken	HELFU	63.8642
Multiz	Chicken	SPOHY	57.4405
Multiz	Chicken	PYGAD	71.624
Multiz	Chicken	PHALE	69.536
Multiz	Chicken	GEOFO	62.7416
Multiz	Chicken	ALCTO	70.2248
Multiz	Chicken	HYDTE	71.7898
Multiz	Chicken	PITSO	58.9554
Multiz	Chicken	PHORU	70.8732
Multiz	Chicken	AEGCA	62.1678
Multiz	Chicken	GAVST	70.5527
Multiz	Chicken	PICGY	61.917
Multiz	Chicken	ORISO	66.1624
Multiz	Chicken	CHAFR	63.0067
Multiz	Chicken	FREGR	67.818
Multiz	Chicken	ACACH	65.3432
Multiz	Chicken	ANHAN	70.0792
Multiz	Chicken	EURGU	66.3321
Multiz	Chicken	RHIDA	64.521
Multiz	Chicken	CUCCA	65.4442
Multiz	Chicken	FALCH	69.717
Multiz	Chicken	APTHA	68.8309
Multiz	Chicken	APAVI	64.2584
Multiz	Chicken	POMRF	62.0466
Multiz	Chicken	COPSE	62.4679
Multiz	Chicken	CEPGR	70.2897
Multiz	Chicken	PARMA	63.4864
Multiz	Chicken	DASBR	65.5623
Multiz	Chicken	CERCO	62.5367
Multiz	Chicken	ERYMC	63.3173
Multiz	Chicken	EUBBO	53.4465
Multiz	Chicken	BALRX	61.4335
Multiz	Chicken	PEDTO	65.6221
Multiz	Chicken	EURHE	66.3224
Multiz	Chicken	DYACA	65.0839
Multiz	Chicken	HERCA	70.7934
Multiz	Chicken	PROAT	63.0073
Multiz	Chicken	ERIRU	61.1762
Multiz	Chicken	REGSA	61.4657
Multiz	Chicken	LEURO	63.0493
Multiz	Chicken	STEPA	70.5276
Multiz	Chicken	HEMCO	66.3973
Multiz	Chicken	RHIAF	68.9821
Multiz	Chicken	LOXLE	63.3445
Multiz	Chicken	NYCLE	63.57
Multiz	Chicken	CHAAL	71.1973
Multiz	Chicken	PHANI	64.0316
Multiz	Chicken	CATFU	62.3878
Multiz	Chicken	NIPNI	71.8145
Multiz	Chicken	SAKLU	63.5512
Multiz	Chicken	ZOSHY	62.944
Multiz	Chicken	GYMTI	66.962
Multiz	Chicken	PLUSO	69.7181
Multiz	Chicken	MESCA	71.8572
Multiz	Chicken	PRUFU	60.0585
Multiz	Chicken	STROC	70.921
Multiz	Chicken	NOTCI	63.9591
Multiz	Chicken	CORCN	65.6135
Multiz	Chicken	VIDMA	60.6409
Multiz	Chicken	OXYMA	50.9558
Multiz	Chicken	VIDCH	63.9389
Multiz	Chicken	HIMHI	71.0775
Multiz	Chicken	ORTSP	65.4771
Multiz	Chicken	PIPCH	64.8621
Multiz	Chicken	BUCAB	66.5024
Multiz	Chicken	PTEGU	67.1158
Multiz	Chicken	GLAPR	68.909
Multiz	Chicken	ANSSE	73.5646
Multiz	Chicken	NOTPR	54.3684
Multiz	Chicken	PODST	66.5448
Multiz	Chicken	MYIHE	65.4872
Multiz	Chicken	PIACA	62.6761
Multiz	Chicken	SCLME	64.8524
Multiz	Chicken	SYLAT	62.0544
Multiz	Chicken	NEOCO	46.2841
Multiz	Chicken	DROAR	69.7485
Multiz	Chicken	APHCO	66.4702
Multiz	Chicken	APTOW	68.8902
Multiz	Chicken	SYLVI	63.3132
Multiz	Chicken	STEDE	63.0127
Multiz	Chicken	THRLU	62.7828
Multiz	Chicken	TYTAL	68.5284
Multiz	Chicken	DAPCH	65.1958
Multiz	Chicken	CHLVI	63.3405
Multiz	Chicken	CIRPE	71.0132
Multiz	Chicken	NOTNI	56.2251
Multiz	Chicken	LEILU	62.1217
Multiz	Chicken	QUIME	63.5576
Multiz	Chicken	FORRU	64.5497
Multiz	Chicken	CERBR	64.7098
Multiz	Chicken	FALFR	66.277
Multiz	Chicken	LOCOC	63.4321
Multiz	Chicken	PASDO	62.9051
Multiz	Chicken	MERNU	63.4288
Multiz	Chicken	LARSM	70.1135
Multiz	Chicken	PACPH	65.3488
Multiz	Chicken	CHIMI	70.1221
Multiz	Chicken	BARMA	64.6026
Multiz	Chicken	NOTJU	56.6279
Multiz	Chicken	XIPEL	63.4453
Multiz	Chicken	MENNO	67.1117
Multiz	Chicken	PHYTR	63.6117
Multiz	Chicken	PLONI	64.3555
Multiz	Chicken	GRUAM	69.8642
Multiz	Chicken	CHLHA	62.8864
Multiz	Chicken	BRAAT	58.329
Multiz	Chicken	CENBE	60.3213
Multiz	Chicken	SINWE	63.6506
Multiz	Chicken	LONST	63.4014
Multiz	Chicken	SERLU	64.02
Multiz	Chicken	SETCO	61.594
Multiz	Chicken	APTRO	68.9089
Multiz	Chicken	CHAPE	63.1098
Multiz	Chicken	NOTPE	54.0554
Multiz	Chicken	DICME	66.4627
Multiz	Chicken	OCEOC	70.3178
Multiz	Chicken	SAXMA	62.2438
Multiz	Chicken	MELVE	65.519
Multiz	Chicken	RHAIN	63.8954
Multiz	Chicken	LOPRU	68.2971
Multiz	Chicken	SYLBO	63.1446
Multiz	Chicken	CALNI	63.7639
Multiz	Chicken	ALERU	65.4483
Multiz	Chicken	CARCA	64.0164
Multiz	Chicken	ANAZO	69.874
Multiz	Chicken	NESNO	64.5118
Multiz	Chicken	COCCO	70.9456
Multiz	Chicken	TYRSA	64.4479
Multiz	Chicken	PARPU	64.5101
Multiz	Chicken	TYMCU	78.5077
Multiz	Chicken	PTEBU	66.6316
Multiz	Chicken	POMRU	62.9415
Multiz	Chicken	OREAR	65.5913
Multiz	Chicken	TRILE	52.4913
Multiz	Chicken	SPIPA	48.6486
Multiz	Chicken	ANHRU	54.6742
Multiz	Chicken	PENPI	72.3245
Multiz	Chicken	JACJA	60.8025
Multiz	Chicken	HYPCI	50.1593
Cactus	ZebraFinch	TAEGU	100
Cactus	ZebraFinch	STRCA	74.26
Cactus	ZebraFinch	CHATO	75.01
Cactus	ZebraFinch	ALELA	67.88
Cactus	ZebraFinch	PHORU	80.62
Cactus	ZebraFinch	ANSSE	74.96
Cactus	ZebraFinch	PENPI	67.83
Cactus	ZebraFinch	DRONO	74.56
Cactus	ZebraFinch	CASCA	74.65
Cactus	ZebraFinch	RHEAM	71.87
Cactus	ZebraFinch	RHEPE	71.67
Cactus	ZebraFinch	PODCR	78.27
Cactus	ZebraFinch	PODPO	78.44
Cactus	ZebraFinch	MESUN	75.1
Cactus	ZebraFinch	COLPI	72.39
Cactus	ZebraFinch	OPIHO	78.44
Cactus	ZebraFinch	ANSCY	71.8
Cactus	ZebraFinch	NUMME	66.01
Cactus	ZebraFinch	APTAU	75.37
Cactus	ZebraFinch	APTRO	75.35
Cactus	ZebraFinch	APTHA	75.29
Cactus	ZebraFinch	APTOW	75.37
Cactus	ZebraFinch	EUDEL	60.97
Cactus	ZebraFinch	PTEBU	74.98
Cactus	ZebraFinch	NYCLE	72.1
Cactus	ZebraFinch	TAUER	79
Cactus	ZebraFinch	CAIMO	70.06
Cactus	ZebraFinch	NOTNI	62.89
Cactus	ZebraFinch	NOTJU	63.28
Cactus	ZebraFinch	TINGU	62.76
Cactus	ZebraFinch	NOTPE	61.05
Cactus	ZebraFinch	SYRPA	73.41
Cactus	ZebraFinch	PTEGU	75.79
Cactus	ZebraFinch	PATFA	74.6
Cactus	ZebraFinch	CALSQ	61.98
Cactus	ZebraFinch	COLLI	74.87
Cactus	ZebraFinch	ALOBE	75.33
Cactus	ZebraFinch	CALNI	71.67
Cactus	ZebraFinch	STECA	79.31
Cactus	ZebraFinch	PODST	75.18
Cactus	ZebraFinch	CHOAC	76.34
Cactus	ZebraFinch	ANTCA	76.89
Cactus	ZebraFinch	CORCO	78.92
Cactus	ZebraFinch	CORCR	68.68
Cactus	ZebraFinch	LOPRU	76.75
Cactus	ZebraFinch	GAVST	80.62
Cactus	ZebraFinch	PHALE	79.61
Cactus	ZebraFinch	ASASC	70.2
Cactus	ZebraFinch	ODOGU	62.98
Cactus	ZebraFinch	CRYSO	62.11
Cactus	ZebraFinch	NOTOR	60.9
Cactus	ZebraFinch	NOTPR	60.89
Cactus	ZebraFinch	NYCGR	78.84
Cactus	ZebraFinch	NYCBR	77.16
Cactus	ZebraFinch	AEGBE	74.74
Cactus	ZebraFinch	CHLMA	76.86
Cactus	ZebraFinch	ARDKO	76.78
Cactus	ZebraFinch	CROSU	72.77
Cactus	ZebraFinch	GEOCA	74
Cactus	ZebraFinch	CARCR	80.44
Cactus	ZebraFinch	CHUBU	80.83
Cactus	ZebraFinch	EURHE	75.92
Cactus	ZebraFinch	RHYJU	76.81
Cactus	ZebraFinch	PSOCR	78.81
Cactus	ZebraFinch	HELFU	73.3
Cactus	ZebraFinch	ANAZO	70.01
Cactus	ZebraFinch	ANAPL	70.13
Cactus	ZebraFinch	SULDA	77.39
Cactus	ZebraFinch	NIPNI	81.23
Cactus	ZebraFinch	COLVI	61.96
Cactus	ZebraFinch	GALGA	63.43
Cactus	ZebraFinch	COTJA	58.36
Cactus	ZebraFinch	PHACO	63.62
Cactus	ZebraFinch	CRYCI	62.26
Cactus	ZebraFinch	CRYUN	62.55
Cactus	ZebraFinch	CENBE	67.37
Cactus	ZebraFinch	CENUN	69.69
Cactus	ZebraFinch	CUCCA	73.85
Cactus	ZebraFinch	LEPDI	79.62
Cactus	ZebraFinch	UROIN	73.21
Cactus	ZebraFinch	COLST	73.26
Cactus	ZebraFinch	TYTAL	79.48
Cactus	ZebraFinch	CATAU	81.83
Cactus	ZebraFinch	HERCA	81.98
Cactus	ZebraFinch	CICMA	81.97
Cactus	ZebraFinch	BURBI	81.22
Cactus	ZebraFinch	TURVE	63.18
Cactus	ZebraFinch	ARAGU	79.63
Cactus	ZebraFinch	ZAPAT	75.11
Cactus	ZebraFinch	ATLRO	75.39
Cactus	ZebraFinch	MELGA	63.5
Cactus	ZebraFinch	TYMCU	62.94
Cactus	ZebraFinch	CHAPE	71.53
Cactus	ZebraFinch	HEMCO	75.02
Cactus	ZebraFinch	OREME	69.39
Cactus	ZebraFinch	CALAN	69.21
Cactus	ZebraFinch	CEUAE	70.32
Cactus	ZebraFinch	PIACA	70.85
Cactus	ZebraFinch	GLABR	79.81
Cactus	ZebraFinch	SAGSE	79.6
Cactus	ZebraFinch	NESNO	75.36
Cactus	ZebraFinch	ACACH	77.76
Cactus	ZebraFinch	FALCH	80.93
Cactus	ZebraFinch	FALPE	81.05
Cactus	ZebraFinch	APTFO	81.76
Cactus	ZebraFinch	PYGAD	81.63
Cactus	ZebraFinch	THACH	76.96
Cactus	ZebraFinch	CHAVO	79.99
Cactus	ZebraFinch	CHAAL	80.94
Cactus	ZebraFinch	IBIST	80.53
Cactus	ZebraFinch	HIMHI	80.43
Cactus	ZebraFinch	PLUSO	79.48
Cactus	ZebraFinch	CHIMI	79.78
Cactus	ZebraFinch	LIMLA	67.56
Cactus	ZebraFinch	GRUAM	79.21
Cactus	ZebraFinch	BALRE	79.47
Cactus	ZebraFinch	TROME	74.62
Cactus	ZebraFinch	APAVI	74.19
Cactus	ZebraFinch	STROC	81.02
Cactus	ZebraFinch	CICNI	80.91
Cactus	ZebraFinch	PANHA	78.92
Cactus	ZebraFinch	FREMA	79.73
Cactus	ZebraFinch	PEDTO	74.86
Cactus	ZebraFinch	THIOR	74.34
Cactus	ZebraFinch	JACJA	71.55
Cactus	ZebraFinch	CALPU	76.36
Cactus	ZebraFinch	AREIN	76.98
Cactus	ZebraFinch	DROAR	79.46
Cactus	ZebraFinch	CIRPE	81.37
Cactus	ZebraFinch	AMAGU	75.4
Cactus	ZebraFinch	PROAT	73.48
Cactus	ZebraFinch	EOLRO	73.14
Cactus	ZebraFinch	REGSA	84.8
Cactus	ZebraFinch	PTEME	85.73
Cactus	ZebraFinch	STRCI	87.32
Cactus	ZebraFinch	MESCA	81.47
Cactus	ZebraFinch	OCEOC	79.59
Cactus	ZebraFinch	FREGR	76.94
Cactus	ZebraFinch	HYDTE	81.12
Cactus	ZebraFinch	NYCSE	75.08
Cactus	ZebraFinch	ROSBE	73.96
Cactus	ZebraFinch	RHIAF	78.48
Cactus	ZebraFinch	GLAPR	78.23
Cactus	ZebraFinch	STEPA	79.57
Cactus	ZebraFinch	RHICY	57.99
Cactus	ZebraFinch	UPUEP	59.7
Cactus	ZebraFinch	BUCRH	74.11
Cactus	ZebraFinch	BUCAB	75.66
Cactus	ZebraFinch	MELUN	74.08
Cactus	ZebraFinch	AGARO	74.19
Cactus	ZebraFinch	ATRCL	85.15
Cactus	ZebraFinch	MENNO	85.65
Cactus	ZebraFinch	EGRGA	79.42
Cactus	ZebraFinch	COCCO	80.26
Cactus	ZebraFinch	BALRX	73.16
Cactus	ZebraFinch	FULGL	80.34
Cactus	ZebraFinch	RYNNI	79.07
Cactus	ZebraFinch	PHASI	76.56
Cactus	ZebraFinch	RISTR	79.58
Cactus	ZebraFinch	CEPGR	79.55
Cactus	ZebraFinch	MERNU	73.25
Cactus	ZebraFinch	TODME	61.16
Cactus	ZebraFinch	BUCCA	62.65
Cactus	ZebraFinch	GALDE	66.31
Cactus	ZebraFinch	HALAL	81.71
Cactus	ZebraFinch	HALLE	81.67
Cactus	ZebraFinch	SPITY	81.57
Cactus	ZebraFinch	AQUCH	81.89
Cactus	ZebraFinch	PTIVI	85.86
Cactus	ZebraFinch	CLIRU	85.08
Cactus	ZebraFinch	SERLU	78.34
Cactus	ZebraFinch	NEOCO	66.59
Cactus	ZebraFinch	ANHRU	67.34
Cactus	ZebraFinch	ANHAN	78.73
Cactus	ZebraFinch	SCOUM	76.39
Cactus	ZebraFinch	PELCR	80.08
Cactus	ZebraFinch	PELUR	80.44
Cactus	ZebraFinch	CALBO	80.92
Cactus	ZebraFinch	CHRMA	77.02
Cactus	ZebraFinch	LARSM	79.32
Cactus	ZebraFinch	ALCTO	79.49
Cactus	ZebraFinch	EURGU	76.03
Cactus	ZebraFinch	BRALE	72.03
Cactus	ZebraFinch	BARMA	74.66
Cactus	ZebraFinch	PICPU	63.24
Cactus	ZebraFinch	INDMA	65.16
Cactus	ZebraFinch	PSIHA	61.58
Cactus	ZebraFinch	MALEL	82.87
Cactus	ZebraFinch	CEPOR	81.13
Cactus	ZebraFinch	LEPCO	80.82
Cactus	ZebraFinch	MANMA	80.06
Cactus	ZebraFinch	RHEHO	73.38
Cactus	ZebraFinch	SAKLU	78.4
Cactus	ZebraFinch	GRAVA	79.05
Cactus	ZebraFinch	PITSO	73.15
Cactus	ZebraFinch	SAPAE	74.09
Cactus	ZebraFinch	CALVI	76.76
Cactus	ZebraFinch	SMICA	78.17
Cactus	ZebraFinch	PHAPE	80.16
Cactus	ZebraFinch	PHACA	79.35
Cactus	ZebraFinch	PHAHA	80.1
Cactus	ZebraFinch	URILO	79.42
Cactus	ZebraFinch	URIAA	79.41
Cactus	ZebraFinch	CEYCY	60.15
Cactus	ZebraFinch	TRILE	62.23
Cactus	ZebraFinch	DASBR	85.45
Cactus	ZebraFinch	POMRF	83.93
Cactus	ZebraFinch	ORTSP	86.61
Cactus	ZebraFinch	PACMI	79.44
Cactus	ZebraFinch	SCYSU	79.54
Cactus	ZebraFinch	PHAAU	80.16
Cactus	ZebraFinch	PHABR	80.05
Cactus	ZebraFinch	CHLAE	71.21
Cactus	ZebraFinch	HALSE	74.67
Cactus	ZebraFinch	EUBBO	62.46
Cactus	ZebraFinch	GRAPI	84.27
Cactus	ZebraFinch	PTILE	86.34
Cactus	ZebraFinch	CNELO	88.1
Cactus	ZebraFinch	FORRU	78.46
Cactus	ZebraFinch	RAMSU	64.16
Cactus	ZebraFinch	SEMFR	60.44
Cactus	ZebraFinch	ORISO	85.12
Cactus	ZebraFinch	PARPU	84.86
Cactus	ZebraFinch	EDOCO	87.47
Cactus	ZebraFinch	MELVE	87.6
Cactus	ZebraFinch	ONYCO	79.81
Cactus	ZebraFinch	OXYCR	80.43
Cactus	ZebraFinch	PIPCH	79.51
Cactus	ZebraFinch	SCLME	78.68
Cactus	ZebraFinch	NEOCI	77
Cactus	ZebraFinch	FURFI	76.08
Cactus	ZebraFinch	MOHOC	87.01
Cactus	ZebraFinch	DAPCH	86.84
Cactus	ZebraFinch	NOTCI	86.14
Cactus	ZebraFinch	CALWI	88.2
Cactus	ZebraFinch	TACRU	79.05
Cactus	ZebraFinch	CAMPR	78.08
Cactus	ZebraFinch	XIPEL	76.64
Cactus	ZebraFinch	EULNI	87.33
Cactus	ZebraFinch	DRYBR	85.78
Cactus	ZebraFinch	TYRSA	79.19
Cactus	ZebraFinch	MIOMA	78.36
Cactus	ZebraFinch	MACNI	87.03
Cactus	ZebraFinch	PICGY	84.85
Cactus	ZebraFinch	CHAFR	85.38
Cactus	ZebraFinch	FALFR	87.16
Cactus	ZebraFinch	ALERU	87
Cactus	ZebraFinch	CHAPA	86.06
Cactus	ZebraFinch	RHIDA	85.86
Cactus	ZebraFinch	DICME	87.15
Cactus	ZebraFinch	GYMTI	87.19
Cactus	ZebraFinch	ANTMI	83.22
Cactus	ZebraFinch	PROCA	88.69
Cactus	ZebraFinch	OREAR	87.24
Cactus	ZebraFinch	ORIOR	87
Cactus	ZebraFinch	PACPH	86.85
Cactus	ZebraFinch	RHALE	87.5
Cactus	ZebraFinch	POEAT	86.09
Cactus	ZebraFinch	PANBI	71.75
Cactus	ZebraFinch	ALACH	84.81
Cactus	ZebraFinch	NICCH	86.57
Cactus	ZebraFinch	MYIHE	86.63
Cactus	ZebraFinch	DRYGA	82.34
Cactus	ZebraFinch	PSEHU	86.42
Cactus	ZebraFinch	PARMA	85.7
Cactus	ZebraFinch	SYLVI	85.65
Cactus	ZebraFinch	TICMU	76.41
Cactus	ZebraFinch	ELAFO	82.96
Cactus	ZebraFinch	PHANI	86.93
Cactus	ZebraFinch	BOMGA	85.69
Cactus	ZebraFinch	DICEX	86.01
Cactus	ZebraFinch	LEPAS	87.96
Cactus	ZebraFinch	VIRAL	85.69
Cactus	ZebraFinch	ERPZA	82.92
Cactus	ZebraFinch	LANLU	86.09
Cactus	ZebraFinch	IFRKO	86.99
Cactus	ZebraFinch	PARRA	87.15
Cactus	ZebraFinch	DYACA	86.49
Cactus	ZebraFinch	MYSCR	83.83
Cactus	ZebraFinch	CISJU	84.36
Cactus	ZebraFinch	SITEU	85.18
Cactus	ZebraFinch	CINME	84.32
Cactus	ZebraFinch	CHLCY	81.57
Cactus	ZebraFinch	CHLHA	85.93
Cactus	ZebraFinch	IRECY	88.02
Cactus	ZebraFinch	APHCO	87.03
Cactus	ZebraFinch	PEUTA	88.46
Cactus	ZebraFinch	CORMO	86.93
Cactus	ZebraFinch	HIRRU	85.45
Cactus	ZebraFinch	THRLU	85.51
Cactus	ZebraFinch	POLCA	86.63
Cactus	ZebraFinch	CERFA	85.35
Cactus	ZebraFinch	CERBR	86.51
Cactus	ZebraFinch	BUPER	81.4
Cactus	ZebraFinch	CATFU	85.07
Cactus	ZebraFinch	CORBR	86.76
Cactus	ZebraFinch	CORCN	86.06
Cactus	ZebraFinch	HIPIC	86.43
Cactus	ZebraFinch	ACRAR	85.98
Cactus	ZebraFinch	LOCOC	85.52
Cactus	ZebraFinch	TOXRE	85.64
Cactus	ZebraFinch	UROPY	89.26
Cactus	ZebraFinch	OXYMA	77.39
Cactus	ZebraFinch	DONAT	86.02
Cactus	ZebraFinch	RHAIN	86.64
Cactus	ZebraFinch	ERIRU	82.61
Cactus	ZebraFinch	COPSE	83.83
Cactus	ZebraFinch	CERCO	84.17
Cactus	ZebraFinch	PLONI	90.16
Cactus	ZebraFinch	PRUFU	85.1
Cactus	ZebraFinch	PRUHI	87.64
Cactus	ZebraFinch	PHYTR	86
Cactus	ZebraFinch	RHASI	86.47
Cactus	ZebraFinch	HYLPR	86.11
Cactus	ZebraFinch	PYCJO	85.06
Cactus	ZebraFinch	BRAAT	78.74
Cactus	ZebraFinch	LEURO	85.76
Cactus	ZebraFinch	STUVU	85.84
Cactus	ZebraFinch	FICAL	84.55
Cactus	ZebraFinch	PASDO	87.48
Cactus	ZebraFinch	HYPCI	77.57
Cactus	ZebraFinch	MOTAL	88.31
Cactus	ZebraFinch	AEGCA	83.76
Cactus	ZebraFinch	SINWE	86.2
Cactus	ZebraFinch	SAXMA	82.86
Cactus	ZebraFinch	OENOE	83.12
Cactus	ZebraFinch	VIDCH	90.81
Cactus	ZebraFinch	VIDMA	88.72
Cactus	ZebraFinch	LONST	92.04
Cactus	ZebraFinch	ERYMC	85.34
Cactus	ZebraFinch	SYLBO	85.66
Cactus	ZebraFinch	SYLAT	83.76
Cactus	ZebraFinch	POMRU	84.95
Cactus	ZebraFinch	STEDE	85.13
Cactus	ZebraFinch	RHORO	87.23
Cactus	ZebraFinch	CETCE	85.76
Cactus	ZebraFinch	HORVU	82.2
Cactus	ZebraFinch	ILLCL	85.81
Cactus	ZebraFinch	LEILU	83.21
Cactus	ZebraFinch	ZOSHY	85.06
Cactus	ZebraFinch	ZOSLA	84.08
Cactus	ZebraFinch	HEMWI	87.94
Cactus	ZebraFinch	CHLVI	87.79
Cactus	ZebraFinch	SERCA	87.44
Cactus	ZebraFinch	LOXCU	87.44
Cactus	ZebraFinch	LOXLE	87.29
Cactus	ZebraFinch	CALOR	86.12
Cactus	ZebraFinch	EMBFU	84.83
Cactus	ZebraFinch	NESAC	87.54
Cactus	ZebraFinch	PHEME	85.65
Cactus	ZebraFinch	SPIPA	77.86
Cactus	ZebraFinch	GEOFO	87.1
Cactus	ZebraFinch	SPOHY	79.7
Cactus	ZebraFinch	CARCA	87.28
Cactus	ZebraFinch	PASAM	85.11
Cactus	ZebraFinch	AGEPH	87.2
Cactus	ZebraFinch	SETCO	86
Cactus	ZebraFinch	SETKI	87
Cactus	ZebraFinch	MELME	86.78
Cactus	ZebraFinch	QUIME	87.43
Cactus	ZebraFinch	MOLAT	87.76
Cactus	ZebraFinch	ZONAL	85.44
Cactus	ZebraFinch	JUNHY	80.23
Cactus	Chicken	GALGA	100
Cactus	Chicken	STRCA	74.32
Cactus	Chicken	CHATO	79.23
Cactus	Chicken	ALELA	76.49
Cactus	Chicken	PHORU	77.38
Cactus	Chicken	ANSSE	79.78
Cactus	Chicken	PENPI	79.47
Cactus	Chicken	DRONO	74.46
Cactus	Chicken	CASCA	74.58
Cactus	Chicken	RHEAM	71.42
Cactus	Chicken	RHEPE	71.43
Cactus	Chicken	PODCR	75.03
Cactus	Chicken	PODPO	75.19
Cactus	Chicken	MESUN	71.71
Cactus	Chicken	COLPI	69.79
Cactus	Chicken	OPIHO	74.94
Cactus	Chicken	ANSCY	76.13
Cactus	Chicken	NUMME	87.69
Cactus	Chicken	APTAU	75.07
Cactus	Chicken	APTRO	75.34
Cactus	Chicken	APTHA	75.28
Cactus	Chicken	APTOW	75.33
Cactus	Chicken	EUDEL	61.89
Cactus	Chicken	PTEBU	71.7
Cactus	Chicken	NYCLE	69.01
Cactus	Chicken	TAUER	75.59
Cactus	Chicken	CAIMO	74.9
Cactus	Chicken	NOTNI	63.44
Cactus	Chicken	NOTJU	63.71
Cactus	Chicken	TINGU	63.21
Cactus	Chicken	NOTPE	62.02
Cactus	Chicken	SYRPA	70.27
Cactus	Chicken	PTEGU	72.54
Cactus	Chicken	PATFA	72.13
Cactus	Chicken	CALSQ	81.46
Cactus	Chicken	COLLI	72.26
Cactus	Chicken	ALOBE	72.86
Cactus	Chicken	CALNI	69.03
Cactus	Chicken	STECA	76.37
Cactus	Chicken	PODST	72.26
Cactus	Chicken	CHOAC	73.34
Cactus	Chicken	ANTCA	73.64
Cactus	Chicken	CORCO	75.65
Cactus	Chicken	CORCR	65.87
Cactus	Chicken	LOPRU	73.83
Cactus	Chicken	GAVST	77.01
Cactus	Chicken	PHALE	75.66
Cactus	Chicken	ASASC	75.07
Cactus	Chicken	ODOGU	82.73
Cactus	Chicken	CRYSO	62.42
Cactus	Chicken	NOTOR	61.81
Cactus	Chicken	NOTPR	61.82
Cactus	Chicken	NYCGR	75.38
Cactus	Chicken	NYCBR	73.31
Cactus	Chicken	AEGBE	71.41
Cactus	Chicken	CHLMA	73.55
Cactus	Chicken	ARDKO	73.62
Cactus	Chicken	CROSU	70.13
Cactus	Chicken	GEOCA	71.42
Cactus	Chicken	CARCR	76.37
Cactus	Chicken	CHUBU	76.73
Cactus	Chicken	EURHE	72.49
Cactus	Chicken	RHYJU	73.08
Cactus	Chicken	PSOCR	74.86
Cactus	Chicken	HELFU	69.7
Cactus	Chicken	ANAZO	75
Cactus	Chicken	ANAPL	75.03
Cactus	Chicken	SULDA	74.05
Cactus	Chicken	NIPNI	77.79
Cactus	Chicken	COLVI	81.21
Cactus	Chicken	COTJA	80.87
Cactus	Chicken	PHACO	88.83
Cactus	Chicken	CRYCI	62.31
Cactus	Chicken	CRYUN	62.72
Cactus	Chicken	CENBE	65.91
Cactus	Chicken	CENUN	67.79
Cactus	Chicken	CUCCA	71.6
Cactus	Chicken	LEPDI	75.26
Cactus	Chicken	UROIN	69.89
Cactus	Chicken	COLST	69.81
Cactus	Chicken	TYTAL	75.4
Cactus	Chicken	CATAU	77.68
Cactus	Chicken	HERCA	77.34
Cactus	Chicken	CICMA	78.25
Cactus	Chicken	BURBI	77.5
Cactus	Chicken	TURVE	60.64
Cactus	Chicken	ARAGU	75.93
Cactus	Chicken	ZAPAT	71.52
Cactus	Chicken	ATLRO	71.92
Cactus	Chicken	MELGA	88.05
Cactus	Chicken	TYMCU	87.26
Cactus	Chicken	CHAPE	68.64
Cactus	Chicken	HEMCO	71.78
Cactus	Chicken	OREME	66.53
Cactus	Chicken	CALAN	66.43
Cactus	Chicken	CEUAE	68.51
Cactus	Chicken	PIACA	68.66
Cactus	Chicken	GLABR	75.41
Cactus	Chicken	SAGSE	75.59
Cactus	Chicken	NESNO	70.92
Cactus	Chicken	ACACH	67.69
Cactus	Chicken	FALCH	76.32
Cactus	Chicken	FALPE	76.38
Cactus	Chicken	APTFO	77.95
Cactus	Chicken	PYGAD	77.59
Cactus	Chicken	THACH	73.88
Cactus	Chicken	CHAVO	76.37
Cactus	Chicken	CHAAL	77.05
Cactus	Chicken	IBIST	77
Cactus	Chicken	HIMHI	77.46
Cactus	Chicken	PLUSO	76.38
Cactus	Chicken	CHIMI	76.36
Cactus	Chicken	LIMLA	65.09
Cactus	Chicken	GRUAM	75.56
Cactus	Chicken	BALRE	75.58
Cactus	Chicken	TROME	71.14
Cactus	Chicken	APAVI	70.32
Cactus	Chicken	STROC	76.75
Cactus	Chicken	CICNI	76.61
Cactus	Chicken	PANHA	75
Cactus	Chicken	FREMA	76.04
Cactus	Chicken	PEDTO	71.42
Cactus	Chicken	THIOR	70.7
Cactus	Chicken	JACJA	67.99
Cactus	Chicken	CALPU	72.83
Cactus	Chicken	AREIN	73.69
Cactus	Chicken	DROAR	76.19
Cactus	Chicken	CIRPE	77.2
Cactus	Chicken	AMAGU	70.84
Cactus	Chicken	PROAT	69.11
Cactus	Chicken	EOLRO	68.14
Cactus	Chicken	REGSA	65.1
Cactus	Chicken	PTEME	67.04
Cactus	Chicken	STRCI	68.23
Cactus	Chicken	MESCA	77.71
Cactus	Chicken	OCEOC	76.16
Cactus	Chicken	FREGR	73.73
Cactus	Chicken	HYDTE	77.61
Cactus	Chicken	NYCSE	71.94
Cactus	Chicken	ROSBE	70.84
Cactus	Chicken	RHIAF	74.89
Cactus	Chicken	GLAPR	74.92
Cactus	Chicken	STEPA	76.63
Cactus	Chicken	RHICY	55.48
Cactus	Chicken	UPUEP	57.16
Cactus	Chicken	BUCRH	69.79
Cactus	Chicken	BUCAB	71.35
Cactus	Chicken	MELUN	69.52
Cactus	Chicken	AGARO	69.64
Cactus	Chicken	ATRCL	69.84
Cactus	Chicken	MENNO	70.02
Cactus	Chicken	EGRGA	76.33
Cactus	Chicken	COCCO	76.92
Cactus	Chicken	BALRX	69.05
Cactus	Chicken	FULGL	77.14
Cactus	Chicken	RYNNI	76.15
Cactus	Chicken	PHASI	73.55
Cactus	Chicken	RISTR	76.62
Cactus	Chicken	CEPGR	76.41
Cactus	Chicken	MERNU	69.01
Cactus	Chicken	TODME	57.56
Cactus	Chicken	BUCCA	59.43
Cactus	Chicken	GALDE	62.78
Cactus	Chicken	HALAL	77.27
Cactus	Chicken	HALLE	77.33
Cactus	Chicken	SPITY	77.29
Cactus	Chicken	AQUCH	77.74
Cactus	Chicken	PTIVI	68.93
Cactus	Chicken	CLIRU	68.64
Cactus	Chicken	SERLU	66.35
Cactus	Chicken	NEOCO	56.9
Cactus	Chicken	ANHRU	64.65
Cactus	Chicken	ANHAN	75.99
Cactus	Chicken	SCOUM	72.61
Cactus	Chicken	PELCR	76.54
Cactus	Chicken	PELUR	77.23
Cactus	Chicken	CALBO	77.52
Cactus	Chicken	CHRMA	74.25
Cactus	Chicken	LARSM	76.41
Cactus	Chicken	ALCTO	76.47
Cactus	Chicken	EURGU	71.91
Cactus	Chicken	BRALE	67.25
Cactus	Chicken	BARMA	70.63
Cactus	Chicken	PICPU	59.93
Cactus	Chicken	INDMA	61.49
Cactus	Chicken	PSIHA	57.78
Cactus	Chicken	MALEL	65.89
Cactus	Chicken	CEPOR	69.25
Cactus	Chicken	LEPCO	68.77
Cactus	Chicken	MANMA	68.41
Cactus	Chicken	RHEHO	62.71
Cactus	Chicken	SAKLU	66.8
Cactus	Chicken	GRAVA	67.87
Cactus	Chicken	PITSO	62.38
Cactus	Chicken	SAPAE	62.77
Cactus	Chicken	CALVI	65.17
Cactus	Chicken	SMICA	66.61
Cactus	Chicken	PHAPE	77.04
Cactus	Chicken	PHACA	76.33
Cactus	Chicken	PHAHA	77.01
Cactus	Chicken	URILO	76.4
Cactus	Chicken	URIAA	76.28
Cactus	Chicken	CEYCY	57.94
Cactus	Chicken	TRILE	58.9
Cactus	Chicken	DASBR	67.88
Cactus	Chicken	POMRU	66.07
Cactus	Chicken	ORTSP	68.24
Cactus	Chicken	PACMI	67.92
Cactus	Chicken	SCYSU	67.96
Cactus	Chicken	PHAAU	76.98
Cactus	Chicken	PHABR	76.85
Cactus	Chicken	CHLAE	67.17
Cactus	Chicken	HALSE	70.45
Cactus	Chicken	EUBBO	59.25
Cactus	Chicken	GRAPI	67.17
Cactus	Chicken	PTILE	67.92
Cactus	Chicken	CNELO	68.46
Cactus	Chicken	FORRU	66.98
Cactus	Chicken	RAMSU	60.55
Cactus	Chicken	SEMFR	57.2
Cactus	Chicken	ORISO	67.68
Cactus	Chicken	PARPU	67.69
Cactus	Chicken	EDOCO	68.37
Cactus	Chicken	MELVE	67.99
Cactus	Chicken	ONYCO	67.78
Cactus	Chicken	OXYCR	68.5
Cactus	Chicken	PIPCH	67.81
Cactus	Chicken	SCLME	67.34
Cactus	Chicken	NEOCI	65.43
Cactus	Chicken	FURFI	65.21
Cactus	Chicken	MOHOC	68.32
Cactus	Chicken	DAPCH	67.78
Cactus	Chicken	NOTCI	66.82
Cactus	Chicken	CALWI	68.47
Cactus	Chicken	TACRU	67.47
Cactus	Chicken	CAMPR	66.96
Cactus	Chicken	XIPEL	65.91
Cactus	Chicken	EULNI	68.44
Cactus	Chicken	DRYBR	66.47
Cactus	Chicken	TYRSA	67.28
Cactus	Chicken	MIOMA	66.87
Cactus	Chicken	MACNI	68.34
Cactus	Chicken	PICGY	65.54
Cactus	Chicken	CHAFR	66.02
Cactus	Chicken	FALFR	68.39
Cactus	Chicken	ALERU	68.09
Cactus	Chicken	CHAPA	67.49
Cactus	Chicken	RHIDA	67.34
Cactus	Chicken	DICME	68.28
Cactus	Chicken	GYMTI	68.34
Cactus	Chicken	ANTMI	63.6
Cactus	Chicken	PROCA	67.26
Cactus	Chicken	OREAR	68.2
Cactus	Chicken	ORIOR	68.28
Cactus	Chicken	PACPH	68.12
Cactus	Chicken	RHALE	68.57
Cactus	Chicken	POEAT	66.03
Cactus	Chicken	PANBI	54.75
Cactus	Chicken	ALACH	65.18
Cactus	Chicken	NICCH	66.05
Cactus	Chicken	MYIHE	67.85
Cactus	Chicken	DRYGA	64.32
Cactus	Chicken	PSEHU	66.27
Cactus	Chicken	PARMA	65.89
Cactus	Chicken	SYLVI	65.8
Cactus	Chicken	TICMU	57.66
Cactus	Chicken	ELAFO	64.22
Cactus	Chicken	PHANI	66.43
Cactus	Chicken	BOMGA	65.74
Cactus	Chicken	DICEX	65.25
Cactus	Chicken	LEPAS	66.69
Cactus	Chicken	VIRAL	67.15
Cactus	Chicken	ERPZA	65.09
Cactus	Chicken	LANLU	67.48
Cactus	Chicken	IFRKO	68.23
Cactus	Chicken	PARRA	68.25
Cactus	Chicken	DYACA	68.11
Cactus	Chicken	MYSCR	66.11
Cactus	Chicken	CISJU	65.2
Cactus	Chicken	SITEU	65.21
Cactus	Chicken	CINME	64.64
Cactus	Chicken	CHLCY	61.51
Cactus	Chicken	CHLHA	65.16
Cactus	Chicken	IRECY	66.49
Cactus	Chicken	APHCO	68.14
Cactus	Chicken	PEUTA	66.64
Cactus	Chicken	CORMO	67.99
Cactus	Chicken	HIRRU	65.6
Cactus	Chicken	THRLU	65.72
Cactus	Chicken	POLCA	66.33
Cactus	Chicken	CERFA	65.63
Cactus	Chicken	CERBR	66.48
Cactus	Chicken	BUPER	62.73
Cactus	Chicken	CATFU	65.15
Cactus	Chicken	CORBR	67.73
Cactus	Chicken	CORCN	67.48
Cactus	Chicken	HIPIC	66.22
Cactus	Chicken	ACRAR	66.01
Cactus	Chicken	LOCOC	65.79
Cactus	Chicken	TOXRE	65.72
Cactus	Chicken	UROPY	66.46
Cactus	Chicken	OXYMA	59.53
Cactus	Chicken	DONAT	66.13
Cactus	Chicken	RHAIN	66.41
Cactus	Chicken	ERIRU	63.86
Cactus	Chicken	COPSE	64.63
Cactus	Chicken	CERCO	64.5
Cactus	Chicken	PLONI	66.77
Cactus	Chicken	PRUFU	63.71
Cactus	Chicken	PRUHI	65.77
Cactus	Chicken	PHYTR	65.6
Cactus	Chicken	RHASI	66.03
Cactus	Chicken	HYLPR	66.17
Cactus	Chicken	PYCJO	65.4
Cactus	Chicken	BRAAT	60.8
Cactus	Chicken	LEURO	65.91
Cactus	Chicken	STUVU	65.93
Cactus	Chicken	FICAL	65.28
Cactus	Chicken	PASDO	65.33
Cactus	Chicken	HYPCI	57.33
Cactus	Chicken	MOTAL	66.08
Cactus	Chicken	AEGCA	64.54
Cactus	Chicken	SINWE	66.08
Cactus	Chicken	SAXMA	64.29
Cactus	Chicken	OENOE	64.24
Cactus	Chicken	VIDCH	66.21
Cactus	Chicken	VIDMA	64.73
Cactus	Chicken	LONST	65.22
Cactus	Chicken	TAEGU	64.78
Cactus	Chicken	ERYMC	65.39
Cactus	Chicken	SYLBO	65.98
Cactus	Chicken	SYLAT	64.86
Cactus	Chicken	POMRF	65.27
Cactus	Chicken	STEDE	65.51
Cactus	Chicken	RHORO	64.61
Cactus	Chicken	CETCE	66.03
Cactus	Chicken	HORVU	63.05
Cactus	Chicken	ILLCL	66.22
Cactus	Chicken	LEILU	64.27
Cactus	Chicken	ZOSHY	65.33
Cactus	Chicken	ZOSLA	64.82
Cactus	Chicken	HEMWI	65.83
Cactus	Chicken	CHLVI	65.73
Cactus	Chicken	SERCA	65.37
Cactus	Chicken	LOXCU	65.41
Cactus	Chicken	LOXLE	65.45
Cactus	Chicken	CALOR	64.44
Cactus	Chicken	EMBFU	63.89
Cactus	Chicken	NESAC	65.43
Cactus	Chicken	PHEME	64.24
Cactus	Chicken	SPIPA	59.23
Cactus	Chicken	GEOFO	65.26
Cactus	Chicken	SPOHY	59.42
Cactus	Chicken	CARCA	65.4
Cactus	Chicken	PASAM	63.73
Cactus	Chicken	AGEPH	65.22
Cactus	Chicken	SETCO	64.78
Cactus	Chicken	SETKI	65.45
Cactus	Chicken	MELME	65.01
Cactus	Chicken	QUIME	65.55
Cactus	Chicken	MOLAT	65.68
Cactus	Chicken	ZONAL	64.09
Cactus	Chicken	JUNHY	60.37
